# Supplementary material for: 3-[(4-Fluoro­phen­yl)sulfon­yl]-5-iodo-2-methyl-1-benzofuran
Source: Acta Crystallogr Sect E Struct Rep Online. 2010 Aug 28;66(Pt 9):o2424. doi: 10.1107/S1600536810034069 (PMC3007891; doi:10.1107/S1600536810034069)
Supplement: Supplementary file 2 [file e-66-o2424-Isup2.hkl]

# 
# h,k,l, Fc-squared, Fo-squared, sigma(Fo-squared) and status flag 
# 
data_I
_shelx_title ' 1028 IN P-1' 
_shelx_refln_list_code          4 
_shelx_F_calc_maximum      167.52 
_exptl_crystal_F_000       404.00 
_reflns_d_resolution_high  0.7685 
 
loop_ 
 _symmetry_equiv_pos_as_xyz 
 'x, y, z' 
 '-x, -y, -z' 
 
_cell_length_a     7.5324 
_cell_length_b     9.4289 
_cell_length_c    11.6460 
_cell_angle_alpha  69.687 
_cell_angle_beta   77.639 
_cell_angle_gamma  67.410 
 
_shelx_F_squared_multiplier     1.000 
 
loop_ 
 _refln_index_h 
 _refln_index_k 
 _refln_index_l 
 _refln_F_squared_calc 
 _refln_F_squared_meas 
 _refln_F_squared_sigma 
 _refln_observed_status 
   1   0   0     1641.12     1677.37     30.29 o 
   2   0   0    13486.36    12202.02    209.95 o 
   3   0   0      770.97      860.53     14.50 o 
   4   0   0     1565.94     1525.71     25.30 o 
   5   0   0       29.29       35.27      3.93 o 
   6   0   0      293.27      290.76     10.18 o 
   7   0   0       13.41       17.73      3.55 o 
   8   0   0      352.62      342.62     21.68 o 
   9   0   0       95.54      121.24     15.88 o 
  -8   1   0       29.90       32.22      5.55 o 
  -7   1   0      146.22      135.70      8.61 o 
  -6   1   0     1450.77     1398.71     36.23 o 
  -5   1   0      271.59      277.50      8.70 o 
  -4   1   0     1173.57     1176.02     21.79 o 
  -3   1   0     1610.06     1609.30     26.34 o 
  -2   1   0     4176.45     4088.23     70.06 o 
  -1   1   0       55.58       76.97      1.70 o 
   0   1   0     4113.45     3685.76     58.59 o 
   1   1   0     2454.57     2383.15     47.90 o 
   2   1   0    23580.39    22022.77    504.00 o 
   3   1   0     1785.72     1972.06     34.11 o 
   4   1   0     6539.24     6968.81    109.55 o 
   5   1   0      269.92      275.33      6.94 o 
   6   1   0      633.09      607.73     24.66 o 
   7   1   0       80.47       98.72     10.96 o 
   8   1   0      474.64      456.20     19.99 o 
   9   1   0        3.73        8.32      3.87 o 
  -8   2   0      197.47      198.31     19.41 o 
  -7   2   0       17.37       14.48      3.10 o 
  -6   2   0        3.51       11.32      3.29 o 
  -5   2   0      821.40      804.08     22.24 o 
  -4   2   0      297.94      300.01      6.98 o 
  -3   2   0     1646.73     1600.03     24.67 o 
  -2   2   0      788.17      771.28     11.48 o 
  -1   2   0    26243.24    22457.55    414.66 o 
   0   2   0    10517.39     9356.37    147.80 o 
   1   2   0     8475.52     7564.00    125.22 o 
   2   2   0    28062.07    25206.27   1183.18 o 
   3   2   0      417.23      411.81      6.98 o 
   4   2   0     1577.46     1783.31     30.80 o 
   5   2   0      444.29      427.34     14.76 o 
   6   2   0      700.94      707.67     23.33 o 
   7   2   0      149.32      154.00     20.80 o 
   8   2   0        0.98        2.51      2.84 o 
   9   2   0      231.26      254.35     24.32 o 
  -7   3   0      345.59      338.62     13.71 o 
  -6   3   0       16.26       22.93      4.28 o 
  -5   3   0      371.81      366.01     12.63 o 
  -4   3   0        0.09        2.22      1.45 o 
  -3   3   0     1630.86     1575.70     24.37 o 
  -2   3   0       75.79       89.53      3.16 o 
  -1   3   0      463.27      375.29      5.93 o 
   0   3   0       15.70       27.12      1.15 o 
   1   3   0     3767.44     3670.03     54.94 o 
   2   3   0       46.26       70.16      3.43 o 
   3   3   0    11710.09    11318.20    198.65 o 
   4   3   0     4445.43     5186.59     95.95 o 
   5   3   0     1316.48     1466.02     25.08 o 
   6   3   0      204.02      214.60      9.17 o 
   7   3   0      699.02      684.42     20.74 o 
   8   3   0       56.40       54.33      6.10 o 
   9   3   0       46.73       53.38     11.22 o 
  -7   4   0       26.85       32.68      5.45 o 
  -6   4   0      123.55      129.89      7.53 o 
  -5   4   0       63.32       66.93      6.13 o 
  -4   4   0      385.26      368.77     12.48 o 
  -3   4   0     2215.42     2241.65     38.89 o 
  -2   4   0     1174.11     1212.88     19.20 o 
  -1   4   0     3202.53     3222.78     43.55 o 
   0   4   0     3102.00     3183.16     45.39 o 
   1   4   0     9020.62     8174.16    138.81 o 
   2   4   0        1.33       10.41      1.12 o 
   3   4   0      242.29      230.43      4.83 o 
   4   4   0      516.48      606.71     28.18 o 
   5   4   0     1615.42     1767.15     45.99 o 
   6   4   0      148.62      142.50      7.57 o 
   7   4   0      102.10       98.70      7.57 o 
   8   4   0        1.48        7.33      5.55 o 
   9   4   0       78.01       85.47      7.83 o 
  -6   5   0      360.48      374.53     18.15 o 
  -5   5   0      140.32      130.23      8.71 o 
  -4   5   0      327.03      330.16     14.42 o 
  -3   5   0       94.31      109.51      3.59 o 
  -2   5   0     1034.27     1000.04     16.50 o 
  -1   5   0     1059.84     1042.83     15.23 o 
   0   5   0     1146.38     1151.98     18.76 o 
   1   5   0      127.44      138.39      3.77 o 
   2   5   0     6020.08     5962.71    138.78 o 
   3   5   0     2268.34     2383.45     49.35 o 
   4   5   0     1080.63     1151.99     20.81 o 
   5   5   0      922.98      959.26     26.68 o 
   6   5   0       19.67       38.70      2.38 o 
   7   5   0      229.98      219.63     14.12 o 
   8   5   0       11.66       16.47      5.80 o 
   9   5   0       95.45      105.22      8.86 o 
  -5   6   0        9.67       13.74      3.92 o 
  -4   6   0     1351.58     1310.82     42.45 o 
  -3   6   0       23.59       23.11      2.14 o 
  -2   6   0     1218.91     1155.99     20.08 o 
  -1   6   0       99.80      109.59      2.91 o 
   0   6   0     3224.57     3255.26     47.08 o 
   1   6   0       52.09       57.82      2.35 o 
   2   6   0     1148.01     1121.72     19.11 o 
   3   6   0      363.60      404.97     13.44 o 
   4   6   0     1027.37     1026.58     17.55 o 
   5   6   0       11.85       18.20      1.68 o 
   6   6   0       89.97      112.65      4.14 o 
   7   6   0      164.32      174.68     15.27 o 
   8   6   0       27.52       16.90      4.41 o 
   9   6   0       12.49       15.56      4.66 o 
  -5   7   0        1.99        4.77      3.65 o 
  -4   7   0       42.02       44.92      5.67 o 
  -3   7   0      184.06      196.67     13.61 o 
  -2   7   0      936.74      924.16     21.84 o 
  -1   7   0      249.61      238.18      6.04 o 
   0   7   0     1220.93     1174.15     20.32 o 
   1   7   0      109.30      119.23      6.12 o 
   2   7   0     1591.26     1670.76     28.60 o 
   3   7   0      675.40      641.59     13.79 o 
   4   7   0     2344.60     2332.07     38.81 o 
   5   7   0       27.08       34.63      2.24 o 
   6   7   0      386.42      380.42     10.30 o 
   7   7   0       38.55       41.10      4.23 o 
   8   7   0       41.61       52.95      6.42 o 
   9   7   0       15.50       19.53      7.31 o 
  -4   8   0      132.66      106.27      8.61 o 
  -3   8   0      142.97      133.06     12.86 o 
  -2   8   0      239.36      233.78      6.84 o 
  -1   8   0      381.83      375.19      9.27 o 
   0   8   0      119.50      125.69      4.58 o 
   1   8   0      686.36      670.53     13.02 o 
   2   8   0     1010.40      987.27     19.60 o 
   3   8   0       36.60       32.74      2.14 o 
   4   8   0       55.74       70.89      3.15 o 
   5   8   0      166.17      168.05      5.48 o 
   6   8   0      431.05      443.22      9.88 o 
   7   8   0       26.79       27.45      2.23 o 
   8   8   0        3.00        8.32      3.56 o 
  -3   9   0       20.72       26.92      4.98 o 
  -2   9   0        0.07        1.66      1.68 o 
  -1   9   0      521.30      486.16     11.61 o 
   0   9   0      352.70      351.85      9.14 o 
   1   9   0      400.77      384.87      9.52 o 
   2   9   0        0.51        0.18      1.18 o 
   3   9   0      725.30      713.41     18.33 o 
   4   9   0      281.52      293.31      8.43 o 
   5   9   0      302.21      290.10      8.38 o 
   6   9   0       93.55       93.18      4.76 o 
   7   9   0       60.81       58.53      4.10 o 
   8   9   0       38.25       50.66      9.07 o 
  -1  10   0        1.50        2.56      1.62 o 
   0  10   0       66.51       64.76      4.25 o 
   1  10   0      358.17      350.70     10.32 o 
   2  10   0       25.54       27.93      2.59 o 
   3  10   0       97.09       97.19      4.31 o 
   4  10   0        7.58       12.60      2.13 o 
   5  10   0       40.66       42.15      3.26 o 
   6  10   0        4.95        3.86      1.89 o 
   7  10   0       83.23      101.66      5.78 o 
   1  11   0       26.67       32.55      3.08 o 
   2  11   0       17.81       17.39      2.52 o 
   3  11   0      131.09      129.46      5.43 o 
   4  11   0       64.01       55.24      3.98 o 
   5  11   0      127.89      123.76      5.71 o 
  -4 -11   1      119.49      133.62      6.66 o 
  -3 -11   1       20.93       18.56      2.51 o 
  -2 -11   1        5.36        4.39      1.84 o 
  -6 -10   1       77.04       64.87      4.32 o 
  -5 -10   1       27.09       21.58      2.55 o 
  -4 -10   1       29.85       28.76      2.79 o 
  -3 -10   1       33.63       42.31      3.06 o 
  -2 -10   1      408.82      411.15     12.62 o 
  -1 -10   1        0.19       -0.06      1.41 o 
   0 -10   1      157.30      161.54      8.32 o 
   1 -10   1      115.55      123.31      5.39 o 
  -7  -9   1        2.07        5.32      2.35 o 
  -6  -9   1       10.93       11.30      1.81 o 
  -5  -9   1      250.53      267.65      8.62 o 
  -4  -9   1       95.87       82.33      5.83 o 
  -3  -9   1       34.98       31.71      2.85 o 
  -2  -9   1       50.25       47.00      3.20 o 
  -1  -9   1      104.07      103.79      4.68 o 
   0  -9   1       41.52       44.09      3.28 o 
   1  -9   1      220.52      212.19      7.42 o 
   2  -9   1      117.01      127.64      5.23 o 
  -8  -8   1        3.44        7.56      5.04 o 
  -7  -8   1      218.62      217.18     11.38 o 
  -6  -8   1      154.03      141.59      5.58 o 
  -5  -8   1       42.46       44.52      2.44 o 
  -4  -8   1        2.57       12.85      2.14 o 
  -3  -8   1      417.45      408.43      9.86 o 
  -2  -8   1        0.58        1.14      1.37 o 
  -1  -8   1      443.14      439.96     10.88 o 
   0  -8   1      257.07      257.02      7.59 o 
   1  -8   1      245.96      234.02      7.32 o 
   2  -8   1       35.43       38.09      3.07 o 
   3  -8   1      644.82      633.65     24.21 o 
   4  -8   1      138.99      138.38     13.36 o 
  -8  -7   1       66.70       62.41      6.85 o 
  -7  -7   1      139.30      164.14     10.66 o 
  -6  -7   1      121.18      130.67      4.88 o 
  -5  -7   1      278.69      300.92      8.00 o 
  -4  -7   1        3.65        8.39      2.20 o 
  -3  -7   1      802.16      770.02     14.16 o 
  -2  -7   1       72.73       92.61      6.50 o 
  -1  -7   1       30.63       38.55      2.19 o 
   0  -7   1      514.15      534.54     10.06 o 
   1  -7   1      503.80      516.23     10.48 o 
   2  -7   1       20.77       15.94      2.04 o 
   3  -7   1      338.87      333.36     14.88 o 
   4  -7   1       41.88       36.82      7.56 o 
   5  -7   1      819.20      839.50     30.68 o 
  -9  -6   1       51.77       54.43     10.84 o 
  -8  -6   1      476.88      450.98     20.47 o 
  -7  -6   1      179.55      171.29      8.18 o 
  -6  -6   1      226.67      243.18      6.19 o 
  -5  -6   1      600.80      607.69     18.90 o 
  -4  -6   1      181.42      179.07      5.05 o 
  -3  -6   1       63.78       73.09      3.09 o 
  -2  -6   1     2242.47     2176.49     38.60 o 
  -1  -6   1     2522.42     2548.95     44.82 o 
   0  -6   1      577.89      582.91     11.11 o 
   1  -6   1      122.20      127.15      3.67 o 
   2  -6   1      606.62      590.85     11.49 o 
   3  -6   1      164.66      182.57      6.79 o 
   4  -6   1       63.02       67.80      6.50 o 
   5  -6   1      186.27      198.08     11.47 o 
  -9  -5   1        8.36        6.81      3.63 o 
  -8  -5   1      971.03      905.75     34.70 o 
  -7  -5   1       26.10       41.50      4.42 o 
  -6  -5   1     1194.23     1190.45     27.87 o 
  -5  -5   1       33.38       45.14      2.18 o 
  -4  -5   1     2605.46     2711.05     42.71 o 
  -3  -5   1      358.08      366.82      7.70 o 
  -2  -5   1       76.04       55.77      2.72 o 
  -1  -5   1      125.46      148.53      5.10 o 
   0  -5   1     3775.81     3800.48     54.24 o 
   1  -5   1       69.79       86.67      2.98 o 
   2  -5   1     2573.13     2693.74     40.79 o 
   3  -5   1       63.18       84.47      3.17 o 
   4  -5   1     1161.38     1084.72     35.52 o 
   5  -5   1       34.05       34.81      4.99 o 
   6  -5   1      274.12      258.67     13.59 o 
  -9  -4   1        4.31        3.83      4.41 o 
  -8  -4   1      191.80      189.03     11.23 o 
  -7  -4   1        9.72       11.14      2.67 o 
  -6  -4   1     3346.13     3454.23     67.36 o 
  -5  -4   1        8.35       25.14      3.17 o 
  -4  -4   1     1661.51     1776.71     49.86 o 
  -3  -4   1      163.19      156.53      6.29 o 
  -2  -4   1     7139.51     6878.90    103.46 o 
  -1  -4   1      127.66      126.62      4.49 o 
   0  -4   1     5497.73     5508.17     77.36 o 
   1  -4   1        1.22        3.56      0.67 o 
   2  -4   1     1660.41     1608.56     24.89 o 
   3  -4   1      919.92      928.87     15.35 o 
   4  -4   1     1575.82     1575.75     35.94 o 
   5  -4   1       49.23       41.76      4.99 o 
   6  -4   1      289.54      265.02     13.34 o 
   7  -4   1       39.20       43.35      5.97 o 
  -9  -3   1      244.04      250.68     14.22 o 
  -8  -3   1      116.67      131.72     19.53 o 
  -7  -3   1      207.50      190.18      8.31 o 
  -6  -3   1     1195.96     1227.11     38.66 o 
  -5  -3   1     1056.49     1165.47     24.19 o 
  -4  -3   1     5083.23     5320.36     86.05 o 
  -3  -3   1      313.76      288.82      7.40 o 
  -2  -3   1     2303.85     2260.51     41.42 o 
  -1  -3   1     1108.06     1093.77     17.84 o 
   0  -3   1      227.67      188.24      3.61 o 
   1  -3   1     4307.92     4492.16     59.87 o 
   2  -3   1     9689.27     9559.95    202.63 o 
   3  -3   1     1549.66     1551.78     24.01 o 
   4  -3   1     1479.10     1516.37     30.40 o 
   5  -3   1     1218.14     1169.60     31.05 o 
   6  -3   1     1006.22      931.84     33.90 o 
   7  -3   1       56.10       55.35     11.72 o 
  -9  -2   1       30.70       36.25      5.61 o 
  -8  -2   1        9.87       18.26      8.07 o 
  -7  -2   1      455.07      466.55     15.53 o 
  -6  -2   1       94.13      134.65      7.24 o 
  -5  -2   1      821.97      840.31     22.87 o 
  -4  -2   1     4914.01     5303.46    101.83 o 
  -3  -2   1     3529.58     3757.76     69.41 o 
  -2  -2   1     2989.30     3234.08     65.28 o 
  -1  -2   1     9536.60     8492.27    140.21 o 
   0  -2   1     3290.90     3193.24     50.16 o 
   1  -2   1     1758.89     1811.89     28.96 o 
   2  -2   1       24.84       40.28      1.84 o 
   3  -2   1     2880.49     2800.50     41.53 o 
   4  -2   1     1555.99     1575.91     26.53 o 
   5  -2   1     1714.28     1722.71     38.79 o 
   6  -2   1      309.09      297.71     13.06 o 
   7  -2   1      912.36      890.42     48.14 o 
   8  -2   1       64.74       50.92      8.57 o 
  -9  -1   1       67.05       71.87     11.97 o 
  -8  -1   1      158.04      137.21      9.23 o 
  -7  -1   1      777.43      775.66     23.40 o 
  -6  -1   1       87.91       86.13      6.44 o 
  -5  -1   1     1091.46     1071.93     30.06 o 
  -4  -1   1       44.01       48.28      2.05 o 
  -3  -1   1     4564.66     4628.94     65.17 o 
  -2  -1   1     6762.04     6612.04    122.83 o 
  -1  -1   1     1023.00     1025.08     21.12 o 
   0  -1   1      370.55      424.71      7.05 o 
   1  -1   1    19612.47    16696.83    365.38 o 
   2  -1   1       79.75       89.50      2.44 o 
   3  -1   1     5377.99     5508.94     75.25 o 
   4  -1   1      238.02      231.25      5.60 o 
   5  -1   1     2313.40     2284.80     49.58 o 
   6  -1   1       61.36       65.94      5.79 o 
   7  -1   1     1294.64     1245.61     80.28 o 
   8  -1   1      171.43      165.35     13.86 o 
  -8   0   1        8.11        8.37      2.89 o 
  -7   0   1       50.52       51.03      4.60 o 
  -6   0   1      680.07      641.79     16.85 o 
  -5   0   1     2227.20     2179.19     49.37 o 
  -4   0   1      756.96      759.19     16.04 o 
  -3   0   1      764.85      810.42     14.98 o 
  -2   0   1      793.14      762.94     13.00 o 
  -1   0   1     6073.47     5543.35     85.21 o 
   0   0   1      127.51      131.21      3.38 o 
   1   0   1      639.83      696.72     12.28 o 
   2   0   1      228.36      216.25      4.17 o 
   3   0   1     2590.53     2658.58     46.04 o 
   4   0   1     1542.66     1587.54     28.54 o 
   5   0   1     2417.43     2307.67     44.28 o 
   6   0   1        4.08        6.18      1.92 o 
   7   0   1      356.52      332.96     13.89 o 
   8   0   1       87.46       82.68      9.58 o 
   9   0   1      524.27      481.56     28.48 o 
  -8   1   1      481.97      473.21     17.33 o 
  -7   1   1      167.76      183.22     11.59 o 
  -6   1   1      708.39      699.11     18.47 o 
  -5   1   1       14.16       17.37      2.17 o 
  -4   1   1     4068.60     4112.95     78.50 o 
  -3   1   1     1415.88     1465.72     26.18 o 
  -2   1   1     1615.80     1592.48     27.76 o 
  -1   1   1     5381.57     5106.46     70.89 o 
   0   1   1      120.77      134.36      3.18 o 
   1   1   1     1223.83     1343.30     48.42 o 
   2   1   1     5509.22     5105.75     88.73 o 
   3   1   1     3550.46     3594.10     56.73 o 
   4   1   1     2000.55     2121.87     34.36 o 
   5   1   1      186.37      173.48      5.22 o 
   6   1   1      896.54      873.53     23.37 o 
   7   1   1     1122.70     1095.03     46.13 o 
   8   1   1       15.48       24.20      5.04 o 
   9   1   1      126.37      110.85      9.13 o 
  -8   2   1       95.08       95.79      7.11 o 
  -7   2   1        3.56        8.37      2.89 o 
  -6   2   1      803.77      762.35     24.69 o 
  -5   2   1        0.08        1.23      1.54 o 
  -4   2   1     2318.08     2368.96     50.92 o 
  -3   2   1       96.96       96.47      2.63 o 
  -2   2   1     7672.97     7366.68    126.01 o 
  -1   2   1     6454.28     5880.07     77.67 o 
   0   2   1     4339.49     4027.98     87.97 o 
   1   2   1      799.76      899.36     26.24 o 
   2   2   1      389.20      362.35      5.87 o 
   3   2   1      217.05      240.59      4.76 o 
   4   2   1     3176.77     3248.29     51.57 o 
   5   2   1      291.35      293.25      9.27 o 
   6   2   1     1007.52     1029.22     27.71 o 
   7   2   1       14.66       18.15      4.54 o 
   8   2   1      180.60      163.59     12.86 o 
   9   2   1       37.66       32.77      5.34 o 
  -7   3   1      280.24      262.20     11.78 o 
  -6   3   1      615.68      591.04     21.67 o 
  -5   3   1      106.59      107.30      5.34 o 
  -4   3   1     1190.21     1234.20     28.70 o 
  -3   3   1      391.53      385.97      9.18 o 
  -2   3   1     9265.82     9088.31    151.95 o 
  -1   3   1       76.30      122.74      2.84 o 
   0   3   1     4818.61     4552.43     72.47 o 
   1   3   1     5560.31     5065.62     80.09 o 
   2   3   1     3395.37     3372.53     48.92 o 
   3   3   1     1305.10     1573.29     35.45 o 
   4   3   1      729.48      695.28     10.77 o 
   5   3   1      120.81      143.24      5.30 o 
   6   3   1     1671.35     1659.87     36.76 o 
   7   3   1       72.04       61.25      7.31 o 
   8   3   1      413.66      415.90     23.19 o 
   9   3   1        7.99        8.23      3.73 o 
  -7   4   1       36.51       40.39      6.81 o 
  -6   4   1       58.15       67.37      8.04 o 
  -5   4   1      792.60      796.10     24.23 o 
  -4   4   1      564.50      556.98     15.11 o 
  -3   4   1     1254.34     1288.42     20.97 o 
  -2   4   1       40.68       43.99      1.68 o 
  -1   4   1     4763.61     4774.62     61.96 o 
   0   4   1     5731.81     5725.07    153.08 o 
   1   4   1     3285.46     3344.51     57.75 o 
   2   4   1     1864.84     2036.67     32.97 o 
   3   4   1     1199.64     1154.01     17.24 o 
   4   4   1      460.25      473.15      9.54 o 
   5   4   1     1904.58     2133.55     44.07 o 
   6   4   1      255.12      260.65      8.13 o 
   7   4   1       62.21       61.25      7.81 o 
   8   4   1      126.08      118.22     11.09 o 
   9   4   1      228.76      247.95     13.94 o 
  -6   5   1      110.12      111.78      8.86 o 
  -5   5   1      285.75      258.20     13.16 o 
  -4   5   1      103.17       97.31      5.82 o 
  -3   5   1     1213.34     1271.38     21.11 o 
  -2   5   1     1071.12     1153.63     16.45 o 
  -1   5   1     1633.84     1612.74     22.06 o 
   0   5   1      137.07      161.97      3.57 o 
   1   5   1     2839.21     2904.66     43.51 o 
   2   5   1        1.05        5.00      1.31 o 
   3   5   1     4465.24     4617.98     68.63 o 
   4   5   1      399.93      417.83     11.27 o 
   5   5   1      993.17     1008.35     15.85 o 
   6   5   1       31.95       34.26      2.60 o 
   7   5   1      722.90      787.44     37.81 o 
   8   5   1      160.12      149.15     12.23 o 
   9   5   1       20.71       21.96      5.04 o 
  -6   6   1       88.96       82.07      7.94 o 
  -5   6   1      274.45      276.41     14.18 o 
  -4   6   1      175.74      170.95     10.14 o 
  -3   6   1      280.26      274.81     12.54 o 
  -2   6   1      250.84      273.34      5.43 o 
  -1   6   1      879.87      913.05     13.82 o 
   0   6   1      360.42      349.82     10.97 o 
   1   6   1     2795.60     2877.53     43.41 o 
   2   6   1      746.10      825.93     20.55 o 
   3   6   1     1564.79     1660.05     24.78 o 
   4   6   1      402.69      404.88      8.23 o 
   5   6   1     1254.27     1296.00     23.30 o 
   6   6   1        4.61        5.36      1.08 o 
   7   6   1      363.55      359.02     13.60 o 
   8   6   1       67.83       71.78      7.27 o 
   9   6   1      152.36      170.05     19.16 o 
  -5   7   1      159.41      143.33     10.01 o 
  -4   7   1        1.41        2.92      2.94 o 
  -3   7   1      257.01      232.06     22.56 o 
  -2   7   1      282.75      290.80      9.34 o 
  -1   7   1      364.81      365.05      7.35 o 
   0   7   1      190.86      196.62      6.40 o 
   1   7   1        2.01        2.87      0.98 o 
   2   7   1     1391.06     1412.46     23.26 o 
   3   7   1      979.41     1023.73     17.88 o 
   4   7   1       21.26       22.84      1.64 o 
   5   7   1      388.85      426.49     10.30 o 
   6   7   1      167.75      160.79      5.33 o 
   7   7   1      190.80      197.94      9.37 o 
   8   7   1       97.35       89.02     16.51 o 
   9   7   1       54.99       56.00      7.15 o 
  -4   8   1      504.70      479.90     51.29 o 
  -3   8   1       12.13        9.93      3.65 o 
  -2   8   1       91.10       89.18      4.28 o 
  -1   8   1       14.71       18.99      2.01 o 
   0   8   1      609.47      605.91     12.89 o 
   1   8   1      295.88      306.50      7.43 o 
   2   8   1      506.46      496.79     10.19 o 
   3   8   1        1.69        7.38      1.78 o 
   4   8   1      196.27      188.88      5.73 o 
   5   8   1      167.54      185.70      6.31 o 
   6   8   1      238.40      237.80      8.87 o 
   7   8   1      106.61      117.56      4.39 o 
   8   8   1       15.42       16.21      4.48 o 
  -3   9   1       78.61       95.12      8.10 o 
  -2   9   1      265.06      262.38     13.17 o 
  -1   9   1       33.64       37.29      2.84 o 
   0   9   1       58.99       59.26      3.29 o 
   1   9   1      299.37      275.76     12.98 o 
   2   9   1      161.63      159.55      5.31 o 
   3   9   1      129.26      118.11      4.47 o 
   4   9   1      447.08      436.90     12.41 o 
   5   9   1        0.59        4.23      1.43 o 
   6   9   1        4.26        4.43      1.67 o 
   7   9   1       14.86       12.76      2.20 o 
   8   9   1       71.62       81.33      8.07 o 
  -1  10   1       37.35       46.76      3.70 o 
   0  10   1       83.61       74.31      4.02 o 
   1  10   1      235.71      224.62      7.04 o 
   2  10   1       91.49       97.03      4.32 o 
   3  10   1       50.73       47.59      3.14 o 
   4  10   1       50.24       56.53      3.73 o 
   5  10   1      242.50      232.02     13.88 o 
   6  10   1      120.49      122.14      6.84 o 
   7  10   1        6.67       10.18      2.28 o 
   0  11   1       15.69       16.13      3.07 o 
   1  11   1       29.75       30.25      2.92 o 
   2  11   1       38.90       37.20      3.14 o 
   3  11   1      360.60      357.01      9.70 o 
   4  11   1        0.17        3.88      1.81 o 
   5  11   1       58.80       57.30      4.55 o 
   6  11   1        0.19        0.31      1.79 o 
  -6 -10   2       23.76       21.26      2.77 o 
  -5 -10   2       62.99       63.85      3.97 o 
  -4 -10   2      330.41      333.78     11.03 o 
  -3 -10   2        0.38        1.86      1.45 o 
  -2 -10   2      112.38      119.98      5.02 o 
  -1 -10   2      254.40      244.04      8.19 o 
   0 -10   2       19.87       23.44      2.81 o 
  -7  -9   2        5.19        9.23      3.17 o 
  -6  -9   2      327.39      333.37      8.49 o 
  -5  -9   2        0.18        1.75      1.34 o 
  -4  -9   2      200.10      201.80      6.85 o 
  -3  -9   2        3.47       10.13      2.65 o 
  -2  -9   2      200.21      200.40      7.54 o 
  -1  -9   2      189.61      197.69      6.80 o 
   0  -9   2      488.92      506.87     14.52 o 
   1  -9   2      187.76      196.63      7.10 o 
   2  -9   2       86.88       76.82      4.52 o 
  -8  -8   2       23.72       26.47      6.81 o 
  -7  -8   2       21.64       22.89      3.15 o 
  -6  -8   2      143.95      135.88      6.58 o 
  -5  -8   2      101.18      109.40      3.96 o 
  -4  -8   2      330.17      321.04      9.26 o 
  -3  -8   2      610.69      610.01     13.84 o 
  -2  -8   2     1540.67     1485.39     33.20 o 
  -1  -8   2       69.02       73.42      5.07 o 
   0  -8   2      248.31      235.79      7.34 o 
   1  -8   2      143.14      134.66      5.74 o 
   2  -8   2      461.07      480.05     13.85 o 
   3  -8   2        1.49        4.54      3.03 o 
  -8  -7   2      106.29      112.05      8.89 o 
  -7  -7   2       74.74       85.97      5.93 o 
  -6  -7   2       20.32       18.37      1.95 o 
  -5  -7   2      209.50      231.91      7.44 o 
  -4  -7   2     1234.02     1191.63     22.18 o 
  -3  -7   2      190.79      203.37      5.51 o 
  -2  -7   2       87.35      103.60      5.17 o 
  -1  -7   2     1554.74     1560.45     30.23 o 
   0  -7   2     1067.00     1077.19     20.27 o 
   1  -7   2      864.02      861.19     16.97 o 
   2  -7   2      481.06      504.69     13.65 o 
   3  -7   2       79.42       80.02      5.91 o 
   4  -7   2      253.72      260.58     13.17 o 
  -8  -6   2        5.37        2.85      5.92 o 
  -7  -6   2      341.10      333.21     12.53 o 
  -6  -6   2       35.87       41.17      3.14 o 
  -5  -6   2      358.86      346.39     10.44 o 
  -4  -6   2       26.50       32.34      2.34 o 
  -3  -6   2     2082.66     2159.87     42.21 o 
  -2  -6   2      768.84      788.51     14.71 o 
  -1  -6   2     2057.39     2078.09     34.08 o 
   0  -6   2      445.82      488.83      9.01 o 
   1  -6   2     2139.19     2099.54     32.46 o 
   2  -6   2       21.32       25.66      1.95 o 
   3  -6   2     1248.95     1282.31     25.83 o 
   4  -6   2      240.78      269.53     13.01 o 
   5  -6   2       60.39       54.97      6.93 o 
  -9  -5   2      136.89      153.87     10.72 o 
  -8  -5   2       65.89       61.10      6.68 o 
  -7  -5   2       56.34       63.25      5.47 o 
  -6  -5   2        0.50        8.54      2.22 o 
  -5  -5   2     1386.09     1432.21     27.09 o 
  -4  -5   2       38.05       43.35      2.43 o 
  -3  -5   2      606.01      603.28     12.79 o 
  -2  -5   2      117.49      136.46      3.50 o 
  -1  -5   2     1808.01     1828.36     32.45 o 
   0  -5   2      136.46      126.76      3.77 o 
   1  -5   2     4362.77     4296.01     63.36 o 
   2  -5   2      218.37      245.45      5.47 o 
   3  -5   2     2009.20     2001.23     32.88 o 
   4  -5   2       69.53       68.31      6.06 o 
   5  -5   2      929.14      886.57     30.88 o 
   6  -5   2      140.99      145.42      9.88 o 
  -9  -4   2        0.44        1.24      3.01 o 
  -8  -4   2       67.35       70.81      6.89 o 
  -7  -4   2      142.58      156.77      7.74 o 
  -6  -4   2      155.55      146.35      5.28 o 
  -5  -4   2      324.59      318.68      7.31 o 
  -4  -4   2      798.42      825.92     29.91 o 
  -3  -4   2     1028.21     1049.09     20.54 o 
  -2  -4   2     3565.26     3732.55    103.52 o 
  -1  -4   2     3476.15     3622.38     57.42 o 
   0  -4   2       14.57       18.84      1.58 o 
   1  -4   2      957.98      936.91     17.61 o 
   2  -4   2      696.60      682.10     11.58 o 
   3  -4   2     3393.48     3493.20     52.31 o 
   4  -4   2      132.58      142.89      5.51 o 
   5  -4   2      611.96      594.67     22.07 o 
   6  -4   2      193.13      183.92     14.37 o 
   7  -4   2      137.64      152.82     10.19 o 
  -9  -3   2        0.02        2.14      3.08 o 
  -8  -3   2      209.13      185.80     11.28 o 
  -7  -3   2       70.71       77.62      5.32 o 
  -6  -3   2      202.45      207.17      8.54 o 
  -5  -3   2        1.06        7.54      0.98 o 
  -4  -3   2     1022.58      948.54     23.91 o 
  -3  -3   2     2323.61     2379.78     45.21 o 
  -2  -3   2     1445.60     1444.64     30.20 o 
  -1  -3   2       94.92       86.95      4.08 o 
   0  -3   2     3913.31     3716.51     67.19 o 
   1  -3   2     1664.49     1638.73     26.69 o 
   2  -3   2     1861.62     1879.31     30.77 o 
   3  -3   2      532.04      543.33      9.53 o 
   4  -3   2      792.59      768.22     14.83 o 
   5  -3   2     1449.59     1413.19     44.07 o 
   6  -3   2      454.72      447.09     27.85 o 
   7  -3   2      361.70      342.77     27.85 o 
  -9  -2   2        1.65        2.82      3.12 o 
  -8  -2   2      263.78      255.33     13.52 o 
  -7  -2   2      352.96      332.61     12.33 o 
  -6  -2   2     1152.94     1150.11     31.77 o 
  -5  -2   2       19.59       22.71      2.11 o 
  -4  -2   2     1140.34     1098.13     18.31 o 
  -3  -2   2     2045.33     2179.20     36.17 o 
  -2  -2   2     8303.51     7471.23    384.41 o 
  -1  -2   2      252.50      298.44      7.64 o 
   0  -2   2     5892.84     5297.12     84.22 o 
   2  -2   2     1797.04     1838.61     27.74 o 
   3  -2   2       85.81       97.65      2.89 o 
   4  -2   2     1844.04     1875.32     30.68 o 
   5  -2   2      145.89      145.21      5.99 o 
   6  -2   2      424.87      405.10     16.17 o 
   7  -2   2       18.02       17.36      3.83 o 
   8  -2   2      467.39      405.57     24.70 o 
  -9  -1   2      111.37      106.87     15.38 o 
  -8  -1   2      414.37      398.89     15.00 o 
  -7  -1   2       77.77       73.52      5.21 o 
  -6  -1   2      427.90      416.56     12.73 o 
  -5  -1   2      859.72      791.23     17.60 o 
  -4  -1   2     2544.35     2605.99     47.00 o 
  -3  -1   2      520.69      503.35     13.35 o 
  -2  -1   2      934.73      878.96     14.98 o 
  -1  -1   2      983.13      999.23     27.61 o 
   0  -1   2     6432.73     5997.91     88.68 o 
   1  -1   2     8783.79     8091.09    120.07 o 
   2  -1   2     4637.44     4716.89     68.74 o 
   3  -1   2      210.51      244.98      4.75 o 
   4  -1   2     1124.92     1142.86     17.91 o 
   5  -1   2      732.50      721.17     18.05 o 
   6  -1   2     1156.19     1098.27     29.26 o 
   7  -1   2       91.11       84.16      6.68 o 
   8  -1   2       53.56       59.23      8.32 o 
  -8   0   2        5.92        4.83      2.72 o 
  -7   0   2      642.25      637.68     20.28 o 
  -6   0   2      461.33      482.24     13.61 o 
  -5   0   2     2539.23     2510.58     50.21 o 
  -4   0   2      319.58      344.49      7.26 o 
  -3   0   2     4964.12     5096.47     82.21 o 
  -2   0   2     1062.07     1088.53     16.97 o 
  -1   0   2     8380.65     7352.20    102.28 o 
   0   0   2     6716.86     5964.92    111.45 o 
   1   0   2      192.32      216.40      3.38 o 
   2   0   2     1171.84     1281.12     20.69 o 
   3   0   2     7836.15     6896.95    118.38 o 
   4   0   2      850.00      825.26     15.69 o 
   5   0   2     1179.82     1234.74     28.82 o 
   6   0   2       74.99       72.41      4.46 o 
   7   0   2      364.18      363.73     20.67 o 
   8   0   2      441.35      372.80     22.18 o 
   9   0   2        0.40        3.28      4.54 o 
  -8   1   2        3.38        3.02      2.68 o 
  -7   1   2      253.52      251.07     10.86 o 
  -6   1   2       36.63       50.06      5.09 o 
  -5   1   2      963.73      976.02     21.64 o 
  -4   1   2       75.91       88.12      4.52 o 
  -3   1   2     5343.69     5414.31     87.48 o 
  -2   1   2      724.99      762.77     13.28 o 
  -1   1   2     7645.48     6906.24     96.15 o 
   0   1   2     5179.96     4630.39    103.80 o 
   1   1   2    11632.21    10396.56    368.82 o 
   2   1   2     2003.33     2192.99     38.04 o 
   3   1   2     4682.25     4824.28     82.54 o 
   4   1   2        3.63       10.94      1.02 o 
   5   1   2     2609.06     2632.95     46.49 o 
   6   1   2        1.34        3.04      1.52 o 
   7   1   2     1070.95     1035.47     46.13 o 
   8   1   2        7.32       11.09      4.54 o 
   9   1   2        7.07        6.05      4.29 o 
  -8   2   2       18.44       19.07      4.07 o 
  -7   2   2       29.09       41.81      4.70 o 
  -6   2   2      951.37      919.82     36.01 o 
  -5   2   2     1366.81     1320.92     31.21 o 
  -4   2   2       24.92       27.57      2.19 o 
  -3   2   2     2264.54     2359.72     39.47 o 
  -2   2   2      538.39      496.93      7.44 o 
  -1   2   2     8478.13     7906.25    112.21 o 
   0   2   2     1063.80     1148.86     35.52 o 
   1   2   2     6022.06     5714.46    169.91 o 
   2   2   2     2438.85     2596.41     59.66 o 
   3   2   2     2690.94     2805.47     45.69 o 
   4   2   2      286.03      287.98      8.44 o 
   5   2   2     3038.43     2950.58     51.98 o 
   6   2   2        1.44        5.86      1.38 o 
   7   2   2      711.23      667.21     32.01 o 
   8   2   2       87.83       80.41      9.07 o 
   9   2   2      456.17      433.04     24.95 o 
  -7   3   2       57.37       66.90      5.92 o 
  -6   3   2       40.39       46.95      4.69 o 
  -5   3   2        2.16        5.35      2.04 o 
  -4   3   2     1758.49     1720.72     35.73 o 
  -3   3   2     1358.87     1371.65     22.37 o 
  -2   3   2     1852.72     1846.97     24.98 o 
  -1   3   2      837.59      865.04     12.20 o 
   0   3   2     3021.79     3016.98     48.22 o 
   1   3   2     3391.59     3501.62     81.43 o 
   2   3   2     3661.89     3739.04     72.03 o 
   3   3   2     2291.96     2468.55     55.37 o 
   4   3   2      275.25      258.94      5.35 o 
   5   3   2      381.62      387.80      8.23 o 
   6   3   2     1808.63     1801.46     63.09 o 
   7   3   2      492.50      454.47     24.20 o 
   8   3   2       73.56       74.86      8.32 o 
   9   3   2       77.13       57.72      8.32 o 
  -7   4   2      176.23      173.23      9.60 o 
  -6   4   2      589.36      587.86     20.04 o 
  -5   4   2        7.82        7.86      2.71 o 
  -4   4   2     1064.25     1060.82     25.98 o 
  -3   4   2        0.10        1.59      0.89 o 
  -2   4   2      575.56      555.30      8.64 o 
  -1   4   2      751.52      847.71     12.19 o 
   0   4   2     3094.45     2889.63     41.97 o 
   1   4   2      432.86      421.36     10.79 o 
   2   4   2     1006.34     1036.67     16.17 o 
   3   4   2        9.41       11.45      0.91 o 
   4   4   2     4043.20     4281.99     68.11 o 
   5   4   2      623.59      609.73     12.92 o 
   6   4   2       87.47       80.97      4.90 o 
   7   4   2       63.92       68.81      8.07 o 
   8   4   2      430.13      393.97     22.69 o 
   9   4   2       72.48       73.10      9.07 o 
  -6   5   2       21.23       23.02      4.84 o 
  -5   5   2      355.53      360.23     16.33 o 
  -4   5   2      480.91      474.22     22.95 o 
  -3   5   2     1837.96     1892.29     38.17 o 
  -2   5   2     3168.93     3128.58     43.74 o 
  -1   5   2      300.95      310.40      5.69 o 
   0   5   2      678.12      621.04      9.71 o 
   1   5   2      502.00      488.32      8.62 o 
   2   5   2     1900.75     1805.88     27.51 o 
   3   5   2       72.21      110.04      3.81 o 
   4   5   2      828.74      895.38     16.55 o 
   5   5   2      865.97      828.61     20.07 o 
   6   5   2      640.81      667.35     23.58 o 
   7   5   2       19.82       19.53      3.55 o 
   8   5   2      227.98      225.85     16.38 o 
   9   5   2        5.93        6.81      4.54 o 
  -6   6   2        5.24        6.23      3.80 o 
  -5   6   2      451.64      464.08     20.02 o 
  -4   6   2      175.75      172.70     10.30 o 
  -3   6   2       79.68      104.42      7.94 o 
  -2   6   2      166.32      185.06      4.51 o 
  -1   6   2     2382.29     2376.69     34.96 o 
   0   6   2     1045.49     1003.79     15.08 o 
   1   6   2      578.57      548.30     10.63 o 
   2   6   2      280.64      252.74      5.81 o 
   3   6   2     1387.72     1395.23     25.73 o 
   4   6   2      325.17      322.74      6.55 o 
   5   6   2       40.91       49.18      2.37 o 
   6   6   2      510.43      547.21     20.85 o 
   7   6   2       85.09       86.06      6.94 o 
   8   6   2        0.63       -0.25      3.28 o 
   9   6   2      148.54      151.04     17.64 o 
  -5   7   2      163.51      155.91     10.44 o 
  -4   7   2      226.07      232.83     12.34 o 
  -3   7   2     2281.34     2126.50     64.79 o 
  -2   7   2       17.50       22.11      2.66 o 
  -1   7   2     1197.78     1180.95     19.58 o 
   0   7   2       71.37       79.19      2.75 o 
   1   7   2     1102.57     1076.90     20.62 o 
   2   7   2       45.72       46.19      2.41 o 
   3   7   2     1091.71     1056.92     19.57 o 
   4   7   2       24.35       26.17      2.13 o 
   5   7   2      396.13      408.34      9.81 o 
   6   7   2       19.58       17.81      2.68 o 
   7   7   2      506.69      522.96     29.11 o 
   8   7   2      101.87      121.30     13.23 o 
   9   7   2        0.26        1.31      3.12 o 
  -4   8   2       19.29       10.99      3.98 o 
  -3   8   2      107.62      114.31      8.70 o 
  -2   8   2      225.48      238.91      8.77 o 
  -1   8   2      852.72      853.80     16.21 o 
   0   8   2      254.56      243.88      5.78 o 
   1   8   2     1941.01     1912.98     28.64 o 
   2   8   2       25.99       27.50      1.99 o 
   3   8   2      203.33      189.39      5.19 o 
   4   8   2       60.35       50.77      3.97 o 
   5   8   2      758.74      771.13     18.16 o 
   6   8   2       17.58       19.52      2.11 o 
   7   8   2       10.23       12.43      2.15 o 
   8   8   2       92.63      108.52     10.25 o 
   9   8   2      108.78      135.61     14.12 o 
  -3   9   2       82.29       70.54      7.12 o 
  -2   9   2      315.10      301.42     14.51 o 
  -1   9   2      490.38      464.17     12.25 o 
   0   9   2       68.97       72.80      4.04 o 
   1   9   2      179.81      180.51      5.81 o 
   2   9   2      455.71      432.33     10.13 o 
   3   9   2      504.05      498.82     11.32 o 
   4   9   2      103.86       95.87      4.72 o 
   5   9   2       18.16       25.05      3.08 o 
   6   9   2      325.49      306.94     15.54 o 
   7   9   2      133.52      136.65      8.70 o 
   8   9   2        8.07        1.70      3.47 o 
  -2  10   2       48.05       43.58      6.05 o 
  -1  10   2       14.75       23.86      2.91 o 
   0  10   2      909.43      868.52     22.65 o 
   1  10   2      143.90      145.68      5.41 o 
   2  10   2      125.07      119.81      4.83 o 
   3  10   2       66.82       71.95      3.70 o 
   4  10   2      283.75      272.82     10.28 o 
   5  10   2       10.74       13.66      2.52 o 
   6  10   2       80.57       83.69      5.00 o 
   7  10   2        1.16        3.90      2.31 o 
   0  11   2       26.36       28.62      3.24 o 
   1  11   2        7.20        7.93      2.23 o 
   2  11   2      300.00      296.11      9.56 o 
   3  11   2        0.40        1.43      1.54 o 
   4  11   2      119.32      125.85      7.10 o 
   5  11   2        1.40        4.66      2.10 o 
   6  11   2       32.95       34.34      4.30 o 
  -5 -10   3      185.62      192.10     10.35 o 
  -4 -10   3        3.56        8.16      2.06 o 
  -3 -10   3      348.29      349.55     12.93 o 
  -2 -10   3       92.13       85.19      4.68 o 
  -1 -10   3       80.40       81.52      4.75 o 
  -6  -9   3       37.53       47.23      2.87 o 
  -5  -9   3      369.96      361.70     16.57 o 
  -4  -9   3        8.75        6.53      1.87 o 
  -3  -9   3      291.08      269.25      9.19 o 
  -2  -9   3       78.71       90.03      4.40 o 
  -1  -9   3      337.35      346.89      9.85 o 
   0  -9   3       43.09       44.23      3.44 o 
   1  -9   3       62.82       68.20      4.21 o 
  -7  -8   3       44.05       47.44      5.17 o 
  -6  -8   3        0.34        1.34      1.60 o 
  -5  -8   3        2.72        5.03      1.27 o 
  -4  -8   3      245.84      267.73      7.72 o 
  -3  -8   3      890.04      889.46     22.08 o 
  -2  -8   3      302.81      323.69      8.80 o 
  -1  -8   3      502.87      505.73     13.60 o 
   0  -8   3      205.76      206.26      7.74 o 
   1  -8   3      180.98      179.79      6.51 o 
   2  -8   3       92.03       95.13      4.73 o 
   3  -8   3      143.08      163.36     10.40 o 
  -8  -7   3       24.38       16.13      7.31 o 
  -7  -7   3       33.83       37.93      6.15 o 
  -6  -7   3      321.41      329.12      8.14 o 
  -5  -7   3       39.14       38.78      2.81 o 
  -4  -7   3      225.21      219.94      6.93 o 
  -3  -7   3        8.11        7.85      1.67 o 
  -2  -7   3      206.17      224.32      6.48 o 
  -1  -7   3      386.66      379.58      9.52 o 
   0  -7   3     1044.71     1041.57     19.77 o 
   1  -7   3      385.96      413.53     10.52 o 
   2  -7   3      224.09      215.53      7.01 o 
   3  -7   3       10.52        7.69      2.23 o 
   4  -7   3      483.99      495.29     20.20 o 
  -8  -6   3       92.66       99.82     13.61 o 
  -7  -6   3        0.39        1.75      1.83 o 
  -6  -6   3      122.11      126.93      4.35 o 
  -5  -6   3      140.16      144.14      5.44 o 
  -4  -6   3      487.12      493.09     12.43 o 
  -3  -6   3      631.36      659.75     24.60 o 
  -2  -6   3     1637.90     1681.01     30.30 o 
  -1  -6   3       90.95       83.29      3.80 o 
   0  -6   3      686.30      697.84     13.75 o 
   1  -6   3        1.15        6.71      1.81 o 
   2  -6   3     1030.18     1048.92     19.83 o 
   3  -6   3      136.14      151.10      5.47 o 
   4  -6   3      115.83      122.38      8.29 o 
   5  -6   3       49.48       47.22      6.05 o 
  -8  -5   3       16.50       18.71      4.08 o 
  -7  -5   3       64.74       71.54      6.58 o 
  -6  -5   3      259.39      270.18      8.28 o 
  -5  -5   3      780.31      794.57     22.66 o 
  -4  -5   3      600.61      600.11     14.56 o 
  -3  -5   3      191.26      233.39      9.71 o 
  -2  -5   3      230.04      226.79      6.31 o 
  -1  -5   3     2789.83     2874.54     62.21 o 
   0  -5   3     1776.62     1820.82     30.17 o 
   1  -5   3       57.02       73.06      3.95 o 
   2  -5   3      931.78      960.85     16.00 o 
   3  -5   3      346.12      328.86      7.93 o 
   4  -5   3      486.87      497.31     15.51 o 
   5  -5   3      219.94      194.40     10.95 o 
   6  -5   3      166.67      176.29     16.51 o 
  -8  -4   3        8.06        5.46      2.57 o 
  -7  -4   3      324.11      332.79     12.51 o 
  -6  -4   3       95.92      104.92      4.90 o 
  -5  -4   3      286.39      292.79     10.16 o 
  -4  -4   3        0.28        5.75      1.61 o 
  -3  -4   3     4245.69     4092.72     91.37 o 
  -2  -4   3      724.71      743.17     21.43 o 
  -1  -4   3     2910.08     3096.34     49.33 o 
   0  -4   3       43.96       46.25      1.79 o 
   1  -4   3     1734.87     1792.27     29.51 o 
   2  -4   3      744.38      737.69     13.47 o 
   3  -4   3      573.31      600.50     10.70 o 
   4  -4   3      474.87      536.91     12.86 o 
   5  -4   3       44.71       42.71      5.08 o 
   6  -4   3       16.10       16.91      4.01 o 
   7  -4   3      315.57      307.77     20.92 o 
  -8  -3   3       37.27       46.33      4.67 o 
  -7  -3   3      186.49      186.86      8.54 o 
  -6  -3   3      292.09      296.84     10.86 o 
  -5  -3   3     1089.36     1142.80     19.97 o 
  -4  -3   3      127.32      150.47      5.98 o 
  -3  -3   3     2197.91     2234.65     38.20 o 
  -2  -3   3      387.47      404.28     17.39 o 
  -1  -3   3     5893.05     6124.08    140.75 o 
   0  -3   3      110.85      133.04      4.94 o 
   1  -3   3     9587.56     8926.29    141.91 o 
   2  -3   3        6.85       13.67      1.33 o 
   3  -3   3     1024.71     1041.49     18.22 o 
   4  -3   3       43.02       47.61      2.14 o 
   5  -3   3     1424.47     1361.79     42.64 o 
   6  -3   3       34.89       37.07      4.88 o 
   7  -3   3      149.74      140.90     13.11 o 
  -8  -2   3       64.91       71.10      5.54 o 
  -7  -2   3      255.61      275.64     11.14 o 
  -6  -2   3       75.83       69.99      6.87 o 
  -5  -2   3      473.37      492.96     14.15 o 
  -4  -2   3      883.84      893.45     14.66 o 
  -3  -2   3      958.88      979.57     21.72 o 
  -2  -2   3     1156.67     1070.57     40.06 o 
  -1  -2   3     4985.24     4632.63    111.71 o 
   0  -2   3      414.34      437.23      7.86 o 
   1  -2   3     4717.98     4937.01     86.70 o 
   2  -2   3     2704.62     2847.71     42.29 o 
   3  -2   3     5037.34     5235.11     82.75 o 
   4  -2   3       41.18       42.09      2.12 o 
   5  -2   3      190.26      194.43      6.05 o 
   6  -2   3      108.16      109.15      7.22 o 
   7  -2   3      221.26      214.51     15.63 o 
   8  -2   3       42.05       44.62      8.07 o 
  -8  -1   3       30.47       33.49      4.29 o 
  -7  -1   3       25.36       37.65      4.07 o 
  -6  -1   3      192.68      185.12      6.96 o 
  -5  -1   3      112.33      120.85      5.89 o 
  -4  -1   3     3055.18     3190.46     49.81 o 
  -3  -1   3      769.47      832.15     13.47 o 
  -2  -1   3     1354.59     1374.22     27.61 o 
  -1  -1   3      780.31      864.55     17.01 o 
   0  -1   3    10590.36     9318.10    148.51 o 
   1  -1   3     4275.55     4245.85     84.86 o 
   2  -1   3     1887.63     1954.19     29.19 o 
   3  -1   3     2105.40     2239.98     33.67 o 
   4  -1   3     4668.40     4805.73     76.12 o 
   5  -1   3      750.77      773.36     16.76 o 
   6  -1   3      399.39      365.31     14.42 o 
   7  -1   3      165.11      157.79     12.86 o 
   8  -1   3       10.86       13.61      5.04 o 
  -8   0   3       39.50       45.62      5.06 o 
  -7   0   3       21.70       20.46      5.16 o 
  -6   0   3      527.34      519.67     14.51 o 
  -5   0   3       11.56       22.73      2.16 o 
  -4   0   3      161.14      151.06      4.04 o 
  -3   0   3      548.46      540.61     14.04 o 
  -2   0   3     5912.49     5297.94     86.54 o 
  -1   0   3       15.10       19.74      1.38 o 
   0   0   3     3269.14     3132.99     77.67 o 
   1   0   3       37.07       45.92      1.14 o 
   2   0   3     6600.16     6206.11     91.22 o 
   3   0   3     1608.28     1812.66     27.37 o 
   4   0   3     2418.26     2370.09     41.93 o 
   5   0   3      614.94      628.41     13.87 o 
   6   0   3      399.52      419.96     13.09 o 
   7   0   3       57.15       66.04      7.81 o 
   8   0   3      597.66      529.58     28.48 o 
  -8   1   3      198.58      223.39     13.26 o 
  -7   1   3        4.32        6.73      2.71 o 
  -6   1   3       24.19       27.42      3.64 o 
  -5   1   3     1292.20     1230.80     28.98 o 
  -4   1   3     1586.12     1546.64     31.71 o 
  -3   1   3      397.54      405.36      9.19 o 
  -2   1   3     2908.94     3027.11     41.77 o 
  -1   1   3     3408.29     3233.26     59.35 o 
   0   1   3     3034.79     3032.63     78.36 o 
   1   1   3      848.18      862.84     15.38 o 
   2   1   3     5958.51     5677.84     90.17 o 
   3   1   3     1603.46     1712.29     27.80 o 
   4   1   3     1797.40     1931.97     34.31 o 
   5   1   3      175.64      158.79      4.47 o 
   6   1   3     2636.93     2559.36     55.22 o 
   7   1   3      200.20      184.26     12.86 o 
   8   1   3        7.12        6.30      3.78 o 
   9   1   3        8.46       15.63      5.29 o 
  -8   2   3        2.16        1.96      2.94 o 
  -7   2   3      494.36      491.28     17.76 o 
  -6   2   3      166.15      177.66      8.75 o 
  -5   2   3      106.21      104.23      5.14 o 
  -4   2   3       10.73       18.26      1.96 o 
  -3   2   3     2429.56     2277.14     38.13 o 
  -2   2   3       16.79       15.18      1.32 o 
  -1   2   3     6802.57     6591.01    130.41 o 
   0   2   3     3009.88     3167.38     58.93 o 
   1   2   3     4233.59     4207.98     96.64 o 
   2   2   3      399.83      439.10     13.02 o 
   3   2   3     2900.02     2940.76     56.59 o 
   4   2   3     2212.89     2383.25     53.81 o 
   5   2   3       95.73       96.49      5.22 o 
   6   2   3      154.59      166.25      6.19 o 
   7   2   3      806.64      791.22     36.80 o 
   8   2   3      244.52      221.56     15.38 o 
   9   2   3      106.62      110.66     10.84 o 
  -7   3   3      205.79      208.93     10.70 o 
  -6   3   3       27.45       32.39      4.26 o 
  -5   3   3     1074.34     1035.63     25.79 o 
  -4   3   3       55.48       62.22      3.86 o 
  -3   3   3     3463.95     3365.91     49.54 o 
  -2   3   3       13.63       24.71      1.41 o 
  -1   3   3     1664.49     1616.00     23.11 o 
   0   3   3      159.36      149.63      3.71 o 
   1   3   3    11784.74    10197.17    205.81 o 
   2   3   3        2.91       12.00      1.29 o 
   3   3   3     2355.19     2633.31     84.59 o 
   4   3   3      122.87      123.31      5.40 o 
   5   3   3     3538.74     3688.97     70.87 o 
   6   3   3      249.03      262.04      9.75 o 
   7   3   3        7.68        5.80      3.53 o 
   8   3   3      241.44      217.53     15.12 o 
   9   3   3        3.10        3.28      3.78 o 
  -7   4   3      101.43      115.98      9.50 o 
  -6   4   3      116.76      117.00      7.34 o 
  -5   4   3      530.20      524.52     21.98 o 
  -4   4   3       74.35       79.41      5.46 o 
  -3   4   3      255.16      234.20      5.57 o 
  -2   4   3     2737.56     2870.53     40.76 o 
  -1   4   3     6404.58     6110.37     79.80 o 
   0   4   3     1649.20     1740.11     25.90 o 
   1   4   3     2746.63     2807.03     45.15 o 
   2   4   3      799.61      756.49     14.19 o 
   3   4   3     4600.20     4579.50     89.08 o 
   4   4   3      253.89      250.96      6.26 o 
   5   4   3     1513.06     1584.29     38.64 o 
   6   4   3      436.35      451.94     23.69 o 
   7   4   3      528.13      520.11     19.15 o 
   8   4   3      179.61      163.08     13.11 o 
   9   4   3      179.15      184.01     14.62 o 
  -6   5   3      163.83      162.16     10.90 o 
  -5   5   3       29.87       37.48      5.49 o 
  -4   5   3     1246.03     1222.71     50.31 o 
  -3   5   3      694.33      689.62     15.08 o 
  -2   5   3      297.39      287.68      5.56 o 
  -1   5   3      282.68      260.24      5.06 o 
   0   5   3     3938.42     3983.95     57.64 o 
   1   5   3     1284.05     1255.21     21.53 o 
   2   5   3     2621.22     2656.67     43.08 o 
   3   5   3     1664.23     1746.57     43.81 o 
   4   5   3     1581.85     1643.24     30.79 o 
   5   5   3      128.52      144.43     11.59 o 
   6   5   3      291.81      272.25     12.20 o 
   7   5   3      811.98      803.33     27.78 o 
   8   5   3        1.67        2.77      3.78 o 
   9   5   3        2.28        2.02      3.53 o 
  -5   6   3       61.67       50.37      6.28 o 
  -4   6   3      298.98      281.43     13.82 o 
  -3   6   3       12.94       23.05      2.84 o 
  -2   6   3     2148.64     2050.88     40.52 o 
  -1   6   3       43.32       45.62      2.13 o 
   0   6   3     2591.79     2475.48     36.87 o 
   1   6   3      254.71      236.45      7.83 o 
   2   6   3     2926.04     2917.27     52.26 o 
   3   6   3       71.86       77.21      2.72 o 
   4   6   3     2740.98     2864.58     61.83 o 
   5   6   3      406.58      446.41     26.74 o 
   6   6   3      728.74      722.02     33.78 o 
   7   6   3       69.13       75.62     10.46 o 
   8   6   3      517.94      535.89     29.49 o 
   9   6   3       61.31       67.80      9.33 o 
  -5   7   3      114.06      130.92      9.65 o 
  -4   7   3      263.43      264.14     13.64 o 
  -3   7   3       73.46       76.13      4.86 o 
  -2   7   3      704.93      671.72     13.27 o 
  -1   7   3       45.16       50.13      2.49 o 
   0   7   3      573.60      551.12     10.48 o 
   1   7   3      722.73      684.67     19.36 o 
   2   7   3     2708.52     2622.38     46.19 o 
   3   7   3       34.26       39.55      4.36 o 
   4   7   3      247.92      265.18      7.33 o 
   5   7   3       22.55       24.63      3.24 o 
   6   7   3      890.73      915.67     30.62 o 
   7   7   3        1.50       -1.39      3.40 o 
   8   7   3      100.27      102.04      9.70 o 
   9   7   3        3.59        6.55      5.04 o 
  -4   8   3      175.23      132.18     10.33 o 
  -3   8   3      167.00      178.01     10.58 o 
  -2   8   3       33.85       25.07      3.03 o 
  -1   8   3      989.18      920.95     24.71 o 
   0   8   3      725.79      682.92     17.60 o 
   1   8   3      508.31      494.35     17.51 o 
   2   8   3      254.79      271.61      7.21 o 
   3   8   3      878.87      836.31     27.57 o 
   4   8   3     1534.77     1561.95     35.06 o 
   5   8   3      231.75      212.86      8.87 o 
   6   8   3      104.71      130.44      7.82 o 
   7   8   3       70.15       60.24      9.83 o 
   8   8   3       38.78       46.20      6.15 o 
   9   8   3       59.58       59.55      7.51 o 
  -3   9   3      343.45      374.23     17.40 o 
  -2   9   3      118.36      108.15      8.19 o 
  -1   9   3      177.83      169.93      7.18 o 
   0   9   3        0.75        1.71      1.25 o 
   1   9   3      942.38      900.22     21.98 o 
   2   9   3        5.37        7.14      1.75 o 
   3   9   3      359.49      348.65     13.49 o 
   4   9   3       36.47       50.26      3.55 o 
   5   9   3      263.21      233.73     13.65 o 
   6   9   3       37.72       48.31      5.15 o 
   7   9   3      165.13      167.79      9.37 o 
   8   9   3      100.72      126.52      9.89 o 
  -2  10   3      178.70      196.94     12.03 o 
  -1  10   3      258.17      246.47      9.62 o 
   0  10   3       34.34       40.95      4.65 o 
   1  10   3      433.02      407.60     11.29 o 
   2  10   3        0.39        2.40      1.59 o 
   3  10   3      787.13      748.56     19.04 o 
   4  10   3       67.61       63.09      5.06 o 
   5  10   3      361.39      367.78     13.92 o 
   6  10   3       36.86       47.06      5.49 o 
   7  10   3        4.08        2.35      2.48 o 
   8  10   3       22.60       19.80      5.21 o 
   0  11   3       61.58       73.03      4.55 o 
   1  11   3        8.32        6.71      2.12 o 
   2  11   3      140.41      144.22      7.08 o 
   3  11   3      168.89      162.60      6.58 o 
   4  11   3       22.10       22.03      2.70 o 
   5  11   3       98.48      104.42      6.91 o 
   6  11   3      100.08       85.10      6.35 o 
   7  11   3      206.66      196.20     15.38 o 
   3  12   3        4.54        5.62      2.15 o 
   4  12   3       87.47       95.35      5.99 o 
  -5  -9   4        0.96       -0.74      1.22 o 
  -4  -9   4       26.29       24.03      2.74 o 
  -3  -9   4       48.53       56.47      4.02 o 
  -2  -9   4      160.94      144.63      9.52 o 
  -1  -9   4      277.22      267.61      9.52 o 
   0  -9   4      255.83      255.05     11.50 o 
   1  -9   4       84.72       82.71      4.65 o 
  -6  -8   4        1.24        2.25      1.18 o 
  -5  -8   4      178.23      172.52      6.47 o 
  -4  -8   4       24.93       23.70      2.29 o 
  -3  -8   4      172.54      172.36     10.05 o 
  -2  -8   4       10.98        8.57      1.74 o 
  -1  -8   4        6.37        8.23      1.86 o 
   0  -8   4       23.35       29.41      2.76 o 
   1  -8   4      735.29      726.54     16.98 o 
   2  -8   4       73.98       76.65      4.37 o 
  -7  -7   4       66.65       62.14     16.51 o 
  -6  -7   4       67.55       73.26      4.33 o 
  -5  -7   4      633.07      605.79     13.88 o 
  -4  -7   4        1.30        3.84      1.26 o 
  -3  -7   4      288.25      277.65      8.61 o 
  -2  -7   4       35.04       44.90      3.11 o 
  -1  -7   4     1282.11     1263.75     25.54 o 
   0  -7   4       26.28       25.72      2.26 o 
   1  -7   4      254.21      255.07      7.69 o 
   2  -7   4      156.12      168.34      6.13 o 
   3  -7   4      451.61      464.16     15.64 o 
   4  -7   4        6.95        4.62      3.47 o 
  -8  -6   4       52.65       45.37     10.08 o 
  -7  -6   4      146.83      165.39      8.81 o 
  -6  -6   4        7.29       10.57      1.91 o 
  -5  -6   4      156.10      155.39      8.30 o 
  -4  -6   4      815.85      818.46     36.95 o 
  -3  -6   4      488.82      473.32     12.44 o 
  -2  -6   4       42.36       47.74      2.64 o 
  -1  -6   4       63.89       57.45      4.54 o 
   0  -6   4      675.62      652.69     14.41 o 
   1  -6   4      669.36      635.90     14.34 o 
   2  -6   4      198.56      212.47      6.78 o 
   3  -6   4      939.82      960.64     22.75 o 
   4  -6   4      162.74      148.42     10.59 o 
   5  -6   4       97.68      102.34      9.96 o 
  -8  -5   4        0.77        1.67      3.26 o 
  -7  -5   4       46.92       42.12      5.95 o 
  -6  -5   4      587.57      575.88     23.80 o 
  -5  -5   4      200.34      216.91      7.85 o 
  -4  -5   4      498.57      479.55     13.56 o 
  -3  -5   4      813.97      891.77     34.18 o 
  -2  -5   4     2230.00     2124.35     69.56 o 
  -1  -5   4      503.71      487.67      9.32 o 
   0  -5   4      641.06      639.05     13.69 o 
   1  -5   4       53.13       53.18      3.10 o 
   2  -5   4      358.46      349.01      8.94 o 
   3  -5   4        0.71        1.69      1.13 o 
   4  -5   4      959.29      986.55     45.74 o 
   5  -5   4      449.34      475.26     38.19 o 
   6  -5   4       65.73       58.82      6.77 o 
  -8  -4   4      226.30      251.55     15.01 o 
  -7  -4   4       18.99       19.14      3.31 o 
  -6  -4   4       69.62       66.42      6.15 o 
  -5  -4   4      207.31      221.86      6.36 o 
  -4  -4   4      338.53      353.94      9.75 o 
  -3  -4   4       70.00       57.46      3.09 o 
  -2  -4   4     2253.20     2240.70     43.06 o 
  -1  -4   4       22.17       30.82      1.50 o 
   0  -4   4     1781.54     1755.62     26.87 o 
   1  -4   4       17.09       17.46      1.51 o 
   2  -4   4     3516.32     3633.31     58.39 o 
   3  -4   4       70.09       78.44      4.47 o 
   4  -4   4      268.81      264.06     12.04 o 
   5  -4   4       15.85       11.20      3.37 o 
   6  -4   4      885.91      869.97     30.36 o 
  -8  -3   4        2.03        7.67      2.75 o 
  -7  -3   4      291.53      308.60     15.70 o 
  -6  -3   4      143.93      173.01     11.80 o 
  -5  -3   4      480.18      468.93     19.27 o 
  -4  -3   4     1897.47     1887.32     32.18 o 
  -3  -3   4      412.53      421.59     13.99 o 
  -2  -3   4      720.46      709.58     17.32 o 
  -1  -3   4      406.04      349.84     15.45 o 
   0  -3   4     2719.54     2591.13     44.35 o 
   1  -3   4      100.55       85.97      2.45 o 
   2  -3   4       49.25       44.46      1.94 o 
   3  -3   4     1484.97     1465.67     27.08 o 
   4  -3   4     1195.69     1185.45     20.97 o 
   5  -3   4       87.06       79.01      5.28 o 
   6  -3   4      260.27      271.75     17.52 o 
   7  -3   4        0.28       -3.28      4.29 o 
  -8  -2   4        4.17        8.47      2.92 o 
  -7  -2   4      278.95      287.36     11.42 o 
  -6  -2   4       83.64       93.13     10.67 o 
  -5  -2   4      173.29      173.32      6.57 o 
  -4  -2   4      304.40      320.99     11.96 o 
  -3  -2   4     4078.85     4172.69     68.11 o 
  -2  -2   4      399.34      421.78      9.25 o 
  -1  -2   4     2388.30     2443.98     68.65 o 
   0  -2   4     1595.12     1782.50     29.86 o 
   1  -2   4     4204.77     4067.44     59.52 o 
   2  -2   4     2106.98     2216.00     33.31 o 
   3  -2   4      688.84      658.30     11.97 o 
   4  -2   4      439.32      436.17      8.89 o 
   5  -2   4     1025.70     1037.02     22.00 o 
   6  -2   4       32.71       31.15      4.10 o 
   7  -2   4      452.71      447.41     25.21 o 
   8  -2   4      241.77      229.88     17.39 o 
  -8  -1   4       43.85       36.78      6.11 o 
  -7  -1   4      129.61      141.67      7.50 o 
  -6  -1   4      192.71      174.54      7.80 o 
  -5  -1   4     2934.57     2916.35     65.23 o 
  -4  -1   4       41.36       38.89      2.57 o 
  -3  -1   4     1075.92     1067.38     18.55 o 
  -2  -1   4      271.11      289.10      8.45 o 
  -1  -1   4     5000.12     4500.35     92.81 o 
   0  -1   4      715.80      771.44     14.06 o 
   1  -1   4     1047.88     1008.22     14.51 o 
   2  -1   4       18.37       19.54      1.03 o 
   3  -1   4     1792.60     1663.72     25.46 o 
   4  -1   4      311.38      316.19      6.72 o 
   5  -1   4     1765.58     1695.65     37.67 o 
   6  -1   4      124.89      120.61     10.59 o 
   7  -1   4      169.47      165.86     13.11 o 
   8  -1   4       17.26       19.41      5.80 o 
  -8   0   4      217.09      204.17     10.18 o 
  -7   0   4      362.39      381.26     22.97 o 
  -6   0   4       82.37       81.89      4.62 o 
  -5   0   4      105.51      105.76      4.62 o 
  -4   0   4     1267.17     1195.26     32.67 o 
  -3   0   4     1628.08     1631.08     25.52 o 
  -2   0   4     2864.43     2938.75     40.28 o 
  -1   0   4     7505.81     7006.81    116.05 o 
   0   0   4     3037.06     3087.37     60.71 o 
   1   0   4     7052.28     7039.46    103.68 o 
   2   0   4      833.49      798.25     11.22 o 
   3   0   4     5042.53     5118.57     74.89 o 
   4   0   4       20.60       23.05      1.46 o 
   5   0   4      229.50      223.70      6.29 o 
   6   0   4      764.50      748.35     25.77 o 
   7   0   4      869.08      788.45     37.05 o 
   8   0   4       25.56       25.71      6.05 o 
  -8   1   4       70.50       72.77      6.37 o 
  -7   1   4        1.08        1.60      2.37 o 
  -6   1   4     1193.15     1176.02     28.66 o 
  -5   1   4      321.06      329.76     15.01 o 
  -4   1   4     1460.85     1452.76     30.06 o 
  -3   1   4     1494.97     1531.92     24.27 o 
  -2   1   4     1725.22     1647.36     23.40 o 
  -1   1   4      303.99      361.50      6.34 o 
   0   1   4     6123.78     5561.28     91.82 o 
   1   1   4     2047.21     2020.55     35.20 o 
   2   1   4     4690.42     4848.80     66.66 o 
   3   1   4       33.58       48.25      2.58 o 
   4   1   4     2815.63     2773.75     48.69 o 
   5   1   4     1122.04     1090.44     20.67 o 
   6   1   4      474.84      479.59     24.52 o 
   7   1   4      211.76      198.37     13.61 o 
   8   1   4      319.72      313.31     19.16 o 
   9   1   4      130.90      113.43     11.34 o 
  -7   2   4       35.57       30.48      4.45 o 
  -6   2   4      488.33      481.36     16.90 o 
  -5   2   4        2.88        7.32      1.92 o 
  -4   2   4      985.64      994.06     28.79 o 
  -3   2   4      274.00      258.12      4.94 o 
  -2   2   4     7077.89     6750.80     99.58 o 
  -1   2   4      303.22      315.75      6.07 o 
   0   2   4     7115.75     6737.77    128.45 o 
   1   2   4        0.65        2.72      0.50 o 
   2   2   4    13009.63    12256.63    212.07 o 
   3   2   4     1668.07     1878.47     44.23 o 
   4   2   4     1716.71     1745.16     31.89 o 
   5   2   4        0.78        5.13      0.97 o 
   6   2   4      699.26      695.99     20.24 o 
   7   2   4      159.28      157.79     11.59 o 
   8   2   4      324.84      283.57     18.15 o 
   9   2   4       43.05       34.03      6.81 o 
  -7   3   4      119.50      111.96      7.71 o 
  -6   3   4      105.87      113.46      7.16 o 
  -5   3   4      974.35      984.51     24.69 o 
  -4   3   4     2358.10     2387.47     53.15 o 
  -3   3   4       64.52       63.40      2.39 o 
  -2   3   4      442.47      451.49      7.61 o 
  -1   3   4      685.17      625.64     10.14 o 
   0   3   4     2917.83     2731.42     42.19 o 
   1   3   4     3860.40     4104.82     70.37 o 
   2   3   4     1174.72     1026.24     45.49 o 
   3   3   4     1338.00     1563.29     37.39 o 
   4   3   4     3963.49     4045.74     88.30 o 
   5   3   4      502.30      526.30     14.17 o 
   6   3   4     2152.79     2155.03     49.19 o 
   7   3   4       12.22       13.86      4.29 o 
   8   3   4      276.30      261.39     16.89 o 
   9   3   4      142.68      138.13     12.60 o 
  -7   4   4      291.91      288.76     14.77 o 
  -6   4   4      297.46      305.96     14.60 o 
  -5   4   4      263.41      273.23     11.45 o 
  -4   4   4       10.92       12.87      2.71 o 
  -3   4   4     2388.03     2381.70     41.75 o 
  -2   4   4     1176.34     1180.09     17.86 o 
  -1   4   4     2740.40     2704.27     39.55 o 
   0   4   4     2152.46     2210.70     34.66 o 
   1   4   4     2156.74     2233.60     39.21 o 
   2   4   4     2657.64     2787.50     48.42 o 
   3   4   4     2931.33     3012.41     71.55 o 
   4   4   4     1690.79     1832.07     62.10 o 
   5   4   4      212.22      254.79     10.05 o 
   6   4   4       60.48       57.12      6.43 o 
   7   4   4      630.03      630.54     22.53 o 
   8   4   4      154.22      135.86     11.85 o 
   9   4   4       86.86       80.91      9.33 o 
  -6   5   4       64.81       64.50      7.57 o 
  -5   5   4     1129.38     1113.00     43.76 o 
  -4   5   4        9.71        9.77      2.83 o 
  -3   5   4     1534.35     1527.13     29.96 o 
  -2   5   4      153.74      169.03      4.27 o 
  -1   5   4     1334.87     1279.14     19.92 o 
   0   5   4      581.24      585.75     10.69 o 
   1   5   4     2041.16     1982.96     35.52 o 
   2   5   4        0.39        3.76      0.85 o 
   3   5   4     3347.04     3377.28     65.41 o 
   4   5   4       63.72       72.76      2.68 o 
   5   5   4     3829.40     3954.69    127.24 o 
   6   5   4     1308.87     1356.39     43.04 o 
   7   5   4      548.83      561.74     25.71 o 
   8   5   4        1.47        7.56      4.29 o 
   9   5   4      104.59       85.45     10.08 o 
  -5   6   4      239.63      230.84     13.01 o 
  -4   6   4       63.90       79.24      7.10 o 
  -3   6   4      705.17      648.62     15.77 o 
  -2   6   4     1073.37     1077.78     19.58 o 
  -1   6   4     3683.59     3608.99     55.34 o 
   0   6   4        6.22       11.15      1.32 o 
   1   6   4     1836.73     1874.94     31.54 o 
   2   6   4      516.80      473.95     10.17 o 
   3   6   4     1674.17     1656.51     30.13 o 
   4   6   4       99.24       93.33      9.82 o 
   5   6   4      173.77      185.37      7.74 o 
   6   6   4      399.90      402.22     16.61 o 
   7   6   4      278.65      267.53     12.82 o 
   8   6   4       72.92       66.29      8.82 o 
   9   6   4      259.30      238.20     17.90 o 
  -5   7   4       31.53       32.28      8.70 o 
  -4   7   4      417.47      483.88     55.58 o 
  -3   7   4     1017.42      956.72     25.99 o 
  -2   7   4       97.85      114.79      5.53 o 
  -1   7   4      145.45      135.38      4.60 o 
   0   7   4     1318.86     1286.47     21.57 o 
   1   7   4      690.38      675.60     13.94 o 
   2   7   4     1222.69     1220.04     22.96 o 
   3   7   4      319.95      339.15     14.05 o 
   4   7   4      958.18      937.22     22.28 o 
   5   7   4     1971.69     2015.04     62.51 o 
   6   7   4      636.63      674.02     37.31 o 
   7   7   4      619.66      663.39     25.24 o 
   8   7   4        0.94        0.96      2.66 o 
   9   7   4        2.15        2.27      3.78 o 
  -4   8   4       94.18       99.93      8.68 o 
  -3   8   4       71.08       86.33      5.42 o 
  -2   8   4      895.54      965.08     24.69 o 
  -1   8   4      499.68      466.44     10.21 o 
   0   8   4     1008.39     1004.95     18.61 o 
   1   8   4      368.93      352.73      8.05 o 
   2   8   4      579.71      577.63     13.46 o 
   3   8   4        3.19        6.27      1.58 o 
   4   8   4      588.51      552.62     16.53 o 
   5   8   4       35.74       34.02      4.66 o 
   6   8   4      148.56      137.93     10.59 o 
   7   8   4        0.20        3.53      4.29 o 
   8   8   4      514.75      493.69     21.43 o 
   9   8   4      171.07      182.24     16.64 o 
  -3   9   4        0.50        2.98      3.33 o 
  -2   9   4      164.99      177.41     10.68 o 
  -1   9   4       18.25       25.76      2.32 o 
   0   9   4      213.03      221.42      6.20 o 
   1   9   4       52.75       58.25      3.09 o 
   2   9   4     1026.97      998.90     21.54 o 
   3   9   4      118.36      131.71      5.19 o 
   4   9   4      839.56      823.05     20.69 o 
   5   9   4      107.59      104.35      7.55 o 
   6   9   4      636.18      573.17     22.53 o 
   7   9   4       34.50       45.96      5.11 o 
   8   9   4       42.62       42.07      6.21 o 
  -2  10   4      123.16      129.69     11.09 o 
  -1  10   4      241.17      255.71     13.43 o 
   0  10   4      384.87      373.31     10.77 o 
   1  10   4        1.21        5.01      1.62 o 
   2  10   4       13.59       16.90      2.32 o 
   3  10   4      169.20      164.66      6.26 o 
   4  10   4       47.15       56.10      3.70 o 
   5  10   4       15.31        7.95      3.17 o 
   6  10   4       30.25       35.44      5.11 o 
   7  10   4      189.86      161.54      9.88 o 
   8  10   4      151.47      161.00     11.77 o 
   0  11   4        6.63        7.97      2.30 o 
   1  11   4      281.04      294.01      9.50 o 
   2  11   4      202.35      205.24      7.50 o 
   3  11   4       46.17       53.76      3.85 o 
   4  11   4       57.48       52.30      4.44 o 
   5  11   4       60.38       51.68      6.30 o 
   6  11   4       23.36       28.48      4.92 o 
   7  11   4       81.08       70.16      7.06 o 
   2  12   4       60.17       61.48      7.28 o 
   3  12   4       10.83       16.75      2.76 o 
   4  12   4        7.68        9.42      2.78 o 
   5  12   4       25.01       24.51      5.22 o 
  -4  -9   5        5.14        7.80      1.99 o 
  -3  -9   5        2.27        3.79      1.86 o 
  -2  -9   5      226.42      235.81      8.97 o 
  -1  -9   5        7.17        8.83      2.45 o 
   0  -9   5       67.07       75.96      5.11 o 
  -6  -8   5        0.28        0.65      1.28 o 
  -5  -8   5       94.29      108.68      5.15 o 
  -4  -8   5      187.98      190.72      9.87 o 
  -3  -8   5        6.73       11.36      1.97 o 
  -2  -8   5       69.60       72.53      4.35 o 
  -1  -8   5        1.01        1.51      1.67 o 
   0  -8   5      789.39      791.30     23.28 o 
   1  -8   5       31.15       30.55      3.40 o 
   2  -8   5      209.85      229.02      8.00 o 
  -7  -7   5       40.55       39.57      8.32 o 
  -6  -7   5      283.17      251.82      9.61 o 
  -5  -7   5        6.17        4.56      1.43 o 
  -4  -7   5        7.06        9.13      2.61 o 
  -3  -7   5      389.83      385.82     11.25 o 
  -2  -7   5       17.39       15.33      3.53 o 
  -1  -7   5      351.93      355.52     12.26 o 
   0  -7   5       25.94       34.07      5.12 o 
   1  -7   5      201.45      202.28      6.80 o 
   2  -7   5      243.98      263.71      8.16 o 
   3  -7   5      231.16      226.43      9.74 o 
  -7  -6   5        6.54        8.98      3.12 o 
  -6  -6   5        2.54        4.35      2.17 o 
  -5  -6   5      199.78      217.18      9.46 o 
  -4  -6   5       20.91       21.51      3.64 o 
  -3  -6   5      225.53      234.24      7.61 o 
  -2  -6   5      270.80      266.23     11.93 o 
  -1  -6   5      817.74      763.26     14.96 o 
   0  -6   5       16.89       21.80      2.15 o 
   1  -6   5      710.23      724.07     16.02 o 
   2  -6   5      263.06      283.53      9.28 o 
   3  -6   5       59.75       63.27      3.72 o 
   4  -6   5        0.95        8.78      5.93 o 
  -7  -5   5      236.65      293.02     16.11 o 
  -6  -5   5        7.25        4.89      3.29 o 
  -5  -5   5      318.93      323.10     13.36 o 
  -4  -5   5        1.13        3.05      1.98 o 
  -3  -5   5      121.83      126.93     10.30 o 
  -2  -5   5      851.33      841.70     19.90 o 
  -1  -5   5     1087.75     1081.20     22.01 o 
   0  -5   5       88.51       91.84      3.67 o 
   1  -5   5      662.82      664.20     14.51 o 
   2  -5   5      271.52      266.18      7.49 o 
   3  -5   5     1586.15     1604.10     35.52 o 
   4  -5   5       71.89       85.44      5.46 o 
   5  -5   5      230.14      231.69     12.10 o 
  -8  -4   5       56.76       55.93      7.43 o 
  -7  -4   5       76.35       85.18     13.11 o 
  -6  -4   5       98.81      114.44     13.11 o 
  -5  -4   5       45.39       60.00      4.57 o 
  -4  -4   5      334.69      316.23     11.68 o 
  -3  -4   5     1502.14     1461.87     46.87 o 
  -2  -4   5      142.78      142.23      7.06 o 
  -1  -4   5      291.88      290.26      7.36 o 
   0  -4   5     1499.41     1468.85     28.63 o 
   1  -4   5     2107.75     2098.30     39.42 o 
   2  -4   5      542.53      566.40     12.60 o 
   3  -4   5      189.01      212.60      7.27 o 
   4  -4   5      260.18      246.27      9.21 o 
   5  -4   5      220.33      233.67     16.26 o 
   6  -4   5      152.21      143.89      9.18 o 
  -8  -3   5       37.59       31.23      6.17 o 
  -7  -3   5       43.94       32.86      5.51 o 
  -6  -3   5      906.07      862.05     54.19 o 
  -5  -3   5      316.34      355.06     13.71 o 
  -4  -3   5      719.72      677.14     14.20 o 
  -3  -3   5       56.88       73.96      4.55 o 
  -2  -3   5     1528.85     1500.51     45.99 o 
  -1  -3   5      117.64      111.89      5.25 o 
   0  -3   5     1621.84     1592.06     27.39 o 
   1  -3   5      127.63      151.00      3.35 o 
   2  -3   5     2955.34     3036.93     48.81 o 
   3  -3   5      517.89      548.21     11.38 o 
   4  -3   5     1813.10     1824.48     39.54 o 
   5  -3   5      687.57      701.91     20.02 o 
   6  -3   5       64.70       60.30      5.97 o 
   7  -3   5       24.20       19.91      6.55 o 
  -8  -2   5      209.92      220.50     14.50 o 
  -7  -2   5        3.04        5.65      4.03 o 
  -6  -2   5       40.88       46.62      4.18 o 
  -5  -2   5      152.90      153.64      6.22 o 
  -4  -2   5     1811.53     1827.70     31.17 o 
  -3  -2   5        0.67        7.02      1.86 o 
  -2  -2   5     2278.23     2234.93     38.98 o 
  -1  -2   5       26.19       47.44      3.37 o 
   0  -2   5     3526.94     3438.12     56.64 o 
   1  -2   5      762.26      858.71     16.79 o 
   2  -2   5     2770.10     2853.74     42.63 o 
   3  -2   5      137.59      153.68      4.23 o 
   4  -2   5      963.88      969.69     17.32 o 
   5  -2   5      346.64      346.55      9.20 o 
   6  -2   5     1090.08     1042.93     33.94 o 
   7  -2   5       17.59       12.60      5.55 o 
  -8  -1   5        0.98        4.00      3.98 o 
  -7  -1   5      350.88      331.98     13.03 o 
  -6  -1   5      448.44      471.93     20.24 o 
  -5  -1   5      987.27      900.85     22.73 o 
  -4  -1   5      753.60      750.35     13.84 o 
  -3  -1   5      424.85      435.28     14.03 o 
  -2  -1   5     1027.54     1017.59     18.34 o 
  -1  -1   5     1172.73     1106.86     25.55 o 
   0  -1   5     2020.31     1987.20     34.94 o 
   1  -1   5      755.29      834.08     13.65 o 
   2  -1   5     1744.71     1808.39     25.64 o 
   3  -1   5     2866.30     2910.54     46.67 o 
   4  -1   5     4630.00     4787.97     76.13 o 
   5  -1   5       13.55       18.77      1.96 o 
   6  -1   5      703.29      676.54     32.52 o 
   7  -1   5       29.34       36.80      6.55 o 
   8  -1   5      149.71      141.91     12.86 o 
  -8   0   5       57.76       70.03      6.21 o 
  -7   0   5       55.13       57.51      5.77 o 
  -6   0   5       44.80       45.15      4.36 o 
  -5   0   5      323.98      306.68      9.56 o 
  -4   0   5        7.48       16.53      2.24 o 
  -3   0   5     5017.98     5014.89     75.61 o 
  -2   0   5     1490.62     1426.72     22.58 o 
  -1   0   5     3813.85     3900.50     70.96 o 
   0   0   5        9.90        8.52      0.81 o 
   1   0   5     3874.02     3835.38     59.03 o 
   2   0   5     1591.69     1589.64     22.52 o 
   3   0   5     1975.65     2028.63     30.58 o 
   4   0   5        2.63        8.86      1.12 o 
   5   0   5     1537.58     1572.76     29.03 o 
   6   0   5      343.14      320.07     10.90 o 
   7   0   5      609.72      549.50     27.98 o 
   8   0   5      267.38      236.43     16.64 o 
  -7   1   5      284.72      289.95     24.16 o 
  -6   1   5      253.14      235.49      8.81 o 
  -5   1   5     1610.48     1528.80     37.97 o 
  -4   1   5       91.26      100.05      4.29 o 
  -3   1   5     1264.93     1245.94     20.11 o 
  -2   1   5      379.03      356.29      6.35 o 
  -1   1   5     4354.43     4185.60     64.36 o 
   0   1   5       52.80       47.01      1.87 o 
   1   1   5     4257.68     4229.12     99.49 o 
   2   1   5      676.07      802.59     12.60 o 
   3   1   5     5498.83     5897.83     85.98 o 
   4   1   5      259.92      303.96      5.98 o 
   5   1   5     3182.11     3172.63     55.93 o 
   6   1   5      413.48      403.52     11.70 o 
   7   1   5      119.20      127.80     10.59 o 
   8   1   5       20.77       33.27      6.30 o 
   9   1   5      175.64      157.29     13.61 o 
  -7   2   5      361.57      355.16     22.28 o 
  -6   2   5        1.87        4.01      2.52 o 
  -5   2   5       24.23       29.45      3.57 o 
  -4   2   5     1831.19     1807.62     37.40 o 
  -3   2   5     2351.32     2295.07     32.78 o 
  -2   2   5     2510.74     2628.57     39.32 o 
  -1   2   5     4974.48     5112.16     78.02 o 
   0   2   5     1777.68     1766.09     29.98 o 
   1   2   5     4970.50     4965.21    185.01 o 
   2   2   5     2809.05     3090.54     53.55 o 
   3   2   5     1345.21     1287.83     21.30 o 
   4   2   5      775.28      908.82     18.88 o 
   5   2   5      905.63      905.57     20.24 o 
   6   2   5     1155.18     1180.40     28.61 o 
   7   2   5     1520.15     1492.72     63.52 o 
   8   2   5       55.32       55.71      7.81 o 
   9   2   5      114.21      118.22     11.09 o 
  -7   3   5       27.63       33.33      4.93 o 
  -6   3   5      705.36      701.83     23.06 o 
  -5   3   5      671.53      681.23     20.40 o 
  -4   3   5      457.63      472.83     13.36 o 
  -3   3   5      202.91      220.25      5.81 o 
  -2   3   5      904.53      884.54     13.62 o 
  -1   3   5      608.70      611.20     10.08 o 
   0   3   5     6644.43     6612.71    105.09 o 
   1   3   5     2824.95     2941.75     56.45 o 
   2   3   5     2674.02     2938.35     60.55 o 
   3   3   5     2017.13     2252.33     46.50 o 
   4   3   5     4812.63     4937.48    107.35 o 
   5   3   5     1906.44     1961.24     58.71 o 
   6   3   5      226.02      238.70     12.06 o 
   7   3   5       78.03       77.11      5.87 o 
   8   3   5      331.16      324.66     19.66 o 
   9   3   5       42.30       41.59      7.31 o 
  -6   4   5      128.38      132.79      8.26 o 
  -5   4   5        0.07        1.40      2.32 o 
  -4   4   5      936.40      931.17     23.56 o 
  -3   4   5      257.25      292.83      7.81 o 
  -2   4   5     5097.29     5174.94     75.18 o 
  -1   4   5       81.97       93.93      3.22 o 
   0   4   5     3846.81     3900.80     60.14 o 
   1   4   5       33.65       41.46      1.93 o 
   2   4   5     6274.79     6460.73    123.36 o 
   3   4   5      374.18      341.08     15.83 o 
   4   4   5     2466.96     2582.22     84.39 o 
   5   4   5       88.25       87.50      5.79 o 
   6   4   5     1996.02     2019.13     61.32 o 
   7   4   5      316.59      312.47     13.46 o 
   8   4   5      610.92      581.00     30.25 o 
   9   4   5       81.51       69.07      9.07 o 
  -6   5   5      149.83      153.96     14.24 o 
  -5   5   5        8.45        9.00      2.96 o 
  -4   5   5      776.01      810.03     24.99 o 
  -3   5   5      132.63      123.48      4.65 o 
  -2   5   5      340.94      344.24      7.89 o 
  -1   5   5     1626.92     1620.30     26.06 o 
   0   5   5     3063.59     3108.67     48.79 o 
   1   5   5       52.60       53.64      2.41 o 
   2   5   5     4283.04     4346.93     75.20 o 
   3   5   5      285.05      244.85      6.54 o 
   4   5   5     3373.88     3508.74     94.02 o 
   5   5   5       30.20       40.84      9.70 o 
   6   5   5     1555.37     1595.37     49.95 o 
   7   5   5       95.62       90.91      6.86 o 
   8   5   5      127.97      136.87     12.35 o 
   9   5   5       28.23       26.47      6.55 o 
  -5   6   5       65.96       66.49      7.25 o 
  -4   6   5        1.85        2.52      4.03 o 
  -3   6   5      908.68      945.70     21.63 o 
  -2   6   5      845.35      818.98     16.96 o 
  -1   6   5      748.30      798.86     14.25 o 
   0   6   5      555.61      551.71     11.22 o 
   1   6   5     2505.64     2541.09     48.72 o 
   2   6   5      965.28      968.64     18.73 o 
   3   6   5     1144.71     1138.13     26.28 o 
   4   6   5     1344.57     1409.13     44.63 o 
   5   6   5       28.33       21.08      3.80 o 
   6   6   5      842.42      806.08     28.16 o 
   7   6   5      458.38      480.83     46.25 o 
   8   6   5      642.59      664.58     24.94 o 
   9   6   5        2.79        2.77      4.29 o 
  -5   7   5      295.00      308.02     20.67 o 
  -4   7   5       79.43       64.51      6.72 o 
  -3   7   5       57.14       61.73      4.53 o 
  -2   7   5        1.65        4.85      1.85 o 
  -1   7   5      264.38      284.39      7.08 o 
   0   7   5       23.87       30.72      2.37 o 
   1   7   5     2324.32     2307.27     47.98 o 
   2   7   5      159.84      163.10     10.46 o 
   3   7   5     1267.39     1303.87     26.46 o 
   4   7   5       11.86       23.47      3.01 o 
   5   7   5     1763.40     1712.32     65.54 o 
   6   7   5      143.93      161.07     14.37 o 
   7   7   5       20.87       24.05      9.20 o 
   8   7   5       52.96       53.32      5.97 o 
   9   7   5      177.94      194.59     16.38 o 
  -4   8   5       98.40      105.66      8.78 o 
  -3   8   5      285.76      289.94     10.81 o 
  -2   8   5      185.52      201.67      8.04 o 
  -1   8   5      600.05      602.54     13.80 o 
   0   8   5       51.49       57.37      3.31 o 
   1   8   5      265.50      277.11      8.73 o 
   2   8   5      307.50      291.72     20.41 o 
   3   8   5     1739.46     1722.62     37.66 o 
   4   8   5      135.10      158.84      9.33 o 
   5   8   5      382.64      407.15     17.07 o 
   6   8   5        2.05        4.76      2.40 o 
   7   8   5      286.85      272.23     20.92 o 
   8   8   5       12.67       17.53      4.36 o 
   9   8   5       67.78       78.14     10.84 o 
  -3   9   5      222.79      222.78      9.39 o 
  -2   9   5       21.14       28.88      3.40 o 
  -1   9   5        3.00        5.34      1.95 o 
   0   9   5      531.65      546.90     16.77 o 
   1   9   5      177.51      176.78      5.98 o 
   2   9   5      258.90      278.03     14.04 o 
   3   9   5      171.92      175.53      6.83 o 
   4   9   5     1223.97     1156.48     51.55 o 
   5   9   5      333.74      338.84     15.68 o 
   6   9   5       74.89       73.30      6.68 o 
   7   9   5      180.36      196.86     18.40 o 
   8   9   5        0.21        3.36      3.37 o 
  -2  10   5      470.62      447.78     20.10 o 
  -1  10   5      106.28      100.01      8.02 o 
   0  10   5      188.91      192.82      6.60 o 
   1  10   5        4.98        4.67      1.80 o 
   2  10   5      270.90      273.60      9.63 o 
   3  10   5       53.88       61.49      4.28 o 
   4  10   5      158.24      148.61     10.24 o 
   5  10   5      222.49      220.29     12.48 o 
   6  10   5      156.27      133.20      9.36 o 
   7  10   5        7.71        9.07      3.36 o 
   8  10   5      157.79      151.12     11.34 o 
   0  11   5      168.50      164.83      7.83 o 
   1  11   5       42.70       46.82      4.39 o 
   2  11   5      401.35      410.44     10.89 o 
   3  11   5      232.51      218.28     11.53 o 
   4  11   5      146.67      142.86     11.81 o 
   5  11   5       49.51       40.66      5.87 o 
   6  11   5      349.88      296.16     15.73 o 
   7  11   5       91.10       97.03      8.23 o 
   2  12   5       24.71       26.76      3.70 o 
   3  12   5       22.83       23.98      3.54 o 
   4  12   5      169.92      176.91      9.86 o 
   5  12   5       33.83       34.50      7.56 o 
  -5  -8   6       72.27       62.91      4.07 o 
  -4  -8   6      101.72      103.15      5.07 o 
  -3  -8   6       85.46       77.61      4.59 o 
  -2  -8   6      168.95      170.44      8.08 o 
  -1  -8   6      129.49      119.76      6.78 o 
   0  -8   6      219.60      220.38      8.96 o 
   1  -8   6      187.13      194.73      8.15 o 
  -6  -7   6      138.38      149.97      6.08 o 
  -5  -7   6        7.25        6.90      1.93 o 
  -4  -7   6      183.87      188.54     11.76 o 
  -3  -7   6       10.53        5.16      1.72 o 
  -2  -7   6      195.57      208.02      7.61 o 
  -1  -7   6      146.25      135.72      7.63 o 
   0  -7   6       59.98       65.89      4.83 o 
   1  -7   6       14.65       14.90      3.04 o 
   2  -7   6      502.78      511.83     15.68 o 
   3  -7   6      167.13      206.97     11.67 o 
  -6  -6   6        5.10        5.80      3.37 o 
  -5  -6   6      295.48      298.01     14.88 o 
  -4  -6   6      647.35      585.13     17.58 o 
  -3  -6   6        0.68        7.45      2.59 o 
  -2  -6   6      888.19      886.07     42.55 o 
  -1  -6   6      215.42      207.00      7.36 o 
   0  -6   6     1073.58     1073.99     29.37 o 
   1  -6   6       67.71       64.79      4.62 o 
   2  -6   6      109.06      109.71      7.00 o 
   3  -6   6       33.23       31.19      2.88 o 
   4  -6   6      163.40      163.35      8.08 o 
  -7  -5   6      266.52      267.09     27.85 o 
  -6  -5   6      180.68      196.61     16.89 o 
  -5  -5   6       42.38       37.10      4.95 o 
  -4  -5   6        9.85        7.90      2.37 o 
  -3  -5   6      268.19      286.27      8.82 o 
  -2  -5   6      532.56      515.51     13.67 o 
  -1  -5   6       23.59       26.85      2.56 o 
   0  -5   6      226.98      245.66      8.01 o 
   1  -5   6      635.22      640.00     14.15 o 
   2  -5   6      646.69      665.61     14.97 o 
   3  -5   6      376.44      395.63     11.55 o 
   4  -5   6      407.97      410.12     13.91 o 
   5  -5   6        7.65       10.65      3.80 o 
  -7  -4   6       15.34       12.41      4.52 o 
  -6  -4   6      191.25      158.55     16.89 o 
  -5  -4   6      979.29      927.22     49.78 o 
  -4  -4   6       59.80       86.29     14.37 o 
  -3  -4   6     2447.46     2377.79     73.86 o 
  -2  -4   6       82.29       76.62      6.22 o 
  -1  -4   6     1328.81     1370.44     27.09 o 
   0  -4   6      643.17      656.34     16.08 o 
   1  -4   6      580.79      595.41     12.98 o 
   2  -4   6      233.23      272.55     10.06 o 
   3  -4   6      153.51      159.63      5.54 o 
   4  -4   6       10.44        9.01      2.39 o 
   5  -4   6     1055.21     1029.39     39.83 o 
   6  -4   6      116.09      115.95     12.10 o 
  -7  -3   6      551.15      577.70     26.44 o 
  -6  -3   6        3.74        4.42      3.37 o 
  -5  -3   6      241.65      249.43     13.78 o 
  -4  -3   6       62.77       63.27      5.31 o 
  -3  -3   6      286.08      284.05     12.46 o 
  -2  -3   6      214.84      195.63      9.60 o 
  -1  -3   6     2357.23     2358.37     44.33 o 
   0  -3   6       26.30       30.11      2.38 o 
   1  -3   6     1514.24     1563.01     27.27 o 
   2  -3   6      325.01      328.34      8.10 o 
   3  -3   6     2077.05     2134.04     40.45 o 
   4  -3   6      182.95      197.76      6.96 o 
   5  -3   6      192.92      194.29      9.22 o 
   6  -3   6       32.29       33.52      7.06 o 
  -7  -2   6       46.72       55.28      7.18 o 
  -6  -2   6      466.43      432.95     20.69 o 
  -5  -2   6      570.73      581.77     29.94 o 
  -4  -2   6     3021.55     2828.28     86.90 o 
  -3  -2   6     2404.75     2363.79     53.64 o 
  -2  -2   6      720.83      759.55     16.02 o 
  -1  -2   6     1916.07     1982.84     41.56 o 
   0  -2   6     1188.27     1207.68     24.00 o 
   1  -2   6     1939.99     1943.38     33.09 o 
   2  -2   6        1.63        2.91      0.63 o 
   3  -2   6      246.61      251.56      6.76 o 
   4  -2   6     1447.07     1420.34     27.95 o 
   5  -2   6      573.29      596.11     17.26 o 
   6  -2   6      214.46      213.75     15.12 o 
   7  -2   6      380.00      371.04     22.69 o 
  -7  -1   6        4.54       10.44      4.36 o 
  -6  -1   6      592.57      590.91     26.21 o 
  -5  -1   6      436.27      450.86     16.85 o 
  -4  -1   6      163.65      154.09      7.67 o 
  -3  -1   6        2.61        7.41      1.10 o 
  -2  -1   6     5243.17     5223.61    114.74 o 
  -1  -1   6      697.83      700.60     14.05 o 
   0  -1   6     4354.88     4601.95     79.57 o 
   1  -1   6      481.12      531.07      8.92 o 
   2  -1   6     3823.62     4024.91     55.85 o 
   3  -1   6      914.59      938.11     16.25 o 
   4  -1   6     1065.69     1068.01     18.69 o 
   5  -1   6      222.02      234.25      6.90 o 
   6  -1   6      415.84      408.29     15.86 o 
   7  -1   6        3.15        2.52      4.03 o 
   8  -1   6      486.20      487.49     27.47 o 
  -7   0   6       19.15       11.93      5.17 o 
  -6   0   6      431.41      450.41     15.69 o 
  -5   0   6      404.67      368.62     12.92 o 
  -4   0   6     4306.06     4348.75     96.24 o 
  -3   0   6      231.12      272.80      7.10 o 
  -2   0   6     4673.60     4650.70     76.89 o 
  -1   0   6        0.81        9.75      1.14 o 
   0   0   6     3949.15     4010.39     66.62 o 
   1   0   6      302.42      375.81      6.32 o 
   2   0   6     4046.30     4153.58     57.41 o 
   3   0   6       12.18       17.19      1.10 o 
   4   0   6      926.42      967.32     16.06 o 
   5   0   6      179.37      178.31      5.13 o 
   6   0   6     2067.49     2006.83     60.60 o 
   7   0   6       40.32       43.86      6.81 o 
   8   0   6      186.34      167.12     13.86 o 
  -7   1   6      289.92      276.53     12.49 o 
  -6   1   6      250.03      264.69     11.43 o 
  -5   1   6       36.60       42.73      4.25 o 
  -4   1   6      476.03      468.76     13.68 o 
  -3   1   6      608.12      556.10      9.11 o 
  -2   1   6     2851.91     2850.76     44.22 o 
  -1   1   6     1664.98     1665.88     26.19 o 
   0   1   6     9527.19     9540.67    172.29 o 
   1   1   6     1059.67     1090.10     17.91 o 
   2   1   6     3660.44     4010.73     58.63 o 
   3   1   6     1108.38     1126.89     16.54 o 
   4   1   6     3865.78     3951.01     62.90 o 
   5   1   6       58.88       57.50      4.26 o 
   6   1   6      379.09      372.96     11.19 o 
   7   1   6      607.08      591.84     29.49 o 
   8   1   6      610.05      583.27     30.00 o 
  -7   2   6      142.97      143.87      8.75 o 
  -6   2   6        1.86        9.53      3.15 o 
  -5   2   6     1523.85     1572.98     43.20 o 
  -4   2   6      258.44      280.39     13.10 o 
  -3   2   6     2326.82     2282.59     36.69 o 
  -2   2   6     1922.49     1981.83     31.48 o 
  -1   2   6      140.00      103.49      2.71 o 
   0   2   6     2470.16     2661.43     44.64 o 
   1   2   6     3697.65     3539.03     68.30 o 
   2   2   6     3520.96     3840.28     60.44 o 
   3   2   6      380.61      349.89      6.28 o 
   4   2   6      464.26      472.94      9.64 o 
   5   2   6     1951.13     1935.48     44.25 o 
   6   2   6      446.26      455.02     14.64 o 
   7   2   6      433.29      423.21     25.84 o 
   8   2   6      299.60      276.51     17.90 o 
   9   2   6      214.15      232.65     16.89 o 
  -7   3   6        3.45       11.24      4.34 o 
  -6   3   6       58.97       55.65      5.45 o 
  -5   3   6      801.93      777.27     20.74 o 
  -4   3   6        0.05        3.98      1.77 o 
  -3   3   6     1468.05     1448.87     26.39 o 
  -2   3   6      180.65      197.78      5.36 o 
  -1   3   6     6433.11     6386.24     97.47 o 
   0   3   6      495.46      535.97     11.26 o 
   1   3   6     1952.91     1910.46     37.48 o 
   2   3   6      458.82      479.66     15.60 o 
   3   3   6     5755.44     6112.71    105.31 o 
   4   3   6      444.07      522.42     22.52 o 
   5   3   6     1513.25     1473.56     38.96 o 
   6   3   6       65.57       74.74      9.33 o 
   7   3   6      411.15      412.82     16.37 o 
   8   3   6        1.83        6.55      3.78 o 
   9   3   6      472.63      426.24     24.95 o 
  -6   4   6       57.39       60.77      5.87 o 
  -5   4   6       48.27       58.65      5.40 o 
  -4   4   6      987.84      963.36     24.36 o 
  -3   4   6     2275.98     2284.05     43.17 o 
  -2   4   6       51.25       59.41      2.73 o 
  -1   4   6     1774.04     1770.89     26.75 o 
   0   4   6      518.12      459.77      8.69 o 
   1   4   6     1579.54     1465.07     26.61 o 
   2   4   6       60.28       92.31      3.99 o 
   3   4   6     1523.90     1321.35     36.08 o 
   4   4   6        3.67        3.38      1.55 o 
   5   4   6      597.96      619.44     18.60 o 
   6   4   6      233.09      239.53     13.74 o 
   7   4   6     1244.14     1158.94     37.96 o 
   8   4   6       15.46       15.12      4.79 o 
   9   4   6       89.00       77.89      9.33 o 
  -6   5   6      307.64      334.09     17.14 o 
  -5   5   6       51.77       64.50      5.78 o 
  -4   5   6      414.12      422.73     13.17 o 
  -3   5   6      169.39      165.81      6.26 o 
  -2   5   6     2744.99     2667.80     47.97 o 
  -1   5   6     1315.83     1265.78     20.97 o 
   0   5   6     2443.04     2476.74     39.30 o 
   1   5   6     2097.27     2049.92     36.90 o 
   2   5   6     1774.33     1725.04     31.30 o 
   3   5   6      248.30      208.37     15.59 o 
   4   5   6      853.35      852.64     54.19 o 
   5   5   6     1323.03     1286.15     34.94 o 
   6   5   6        3.48        4.84      3.15 o 
   7   5   6       28.67       31.28      4.36 o 
   8   5   6      301.99      293.39     13.81 o 
   9   5   6      134.27      123.76     12.10 o 
  -5   6   6       82.48       74.49      7.73 o 
  -4   6   6      477.24      476.04     20.04 o 
  -3   6   6       36.93       48.53      3.56 o 
  -2   6   6     1583.42     1568.52     32.79 o 
  -1   6   6      307.11      300.89      7.19 o 
   0   6   6     1215.05     1139.70     20.74 o 
   1   6   6       93.45      103.61      4.11 o 
   2   6   6     2554.16     2349.21     45.28 o 
   3   6   6      152.70      149.24     12.22 o 
   4   6   6      296.80      272.39     18.78 o 
   5   6   6       59.85       63.77      8.32 o 
   6   6   6     1183.82     1162.45     38.35 o 
   7   6   6       33.12       40.03      4.98 o 
   8   6   6      104.78      108.36      8.01 o 
   9   6   6       24.82       25.96      6.55 o 
  -4   7   6      428.90      415.03     18.89 o 
  -3   7   6      206.40      220.67      8.97 o 
  -2   7   6      513.66      512.17     14.98 o 
  -1   7   6      663.44      696.77     13.90 o 
   0   7   6     3800.20     3721.60     68.68 o 
   1   7   6        2.56        6.48      1.55 o 
   2   7   6     1446.45     1385.93     32.24 o 
   3   7   6      113.84      126.14      6.72 o 
   4   7   6     1625.84     1528.27     49.00 o 
   5   7   6       24.72       11.59      5.04 o 
   6   7   6       96.37       96.29     11.09 o 
   7   7   6       12.30       17.23      3.80 o 
   8   7   6       91.97       90.52      7.46 o 
   9   7   6       66.69       65.28      9.83 o 
  -4   8   6        1.37        0.00      4.29 o 
  -3   8   6      414.27      437.36     21.80 o 
  -2   8   6      405.45      405.51     12.93 o 
  -1   8   6      240.02      248.86      8.16 o 
   0   8   6      187.03      177.32      5.89 o 
   1   8   6      478.31      487.04     11.83 o 
   2   8   6     1091.05     1057.61     29.06 o 
   3   8   6      113.35      120.96      6.95 o 
   4   8   6      794.60      773.93     28.28 o 
   5   8   6      559.97      545.72     21.53 o 
   6   8   6      110.11      114.69     12.86 o 
   7   8   6      328.86      305.75     22.69 o 
   8   8   6      139.96      148.31     10.22 o 
   9   8   6        4.11        3.02      5.04 o 
  -3   9   6       29.51       30.74      3.86 o 
  -2   9   6        0.93        7.84      3.20 o 
  -1   9   6     1110.60     1072.25     27.39 o 
   0   9   6       96.82       88.32      4.26 o 
   1   9   6      848.18      820.65     23.08 o 
   2   9   6      327.39      309.84     10.72 o 
   3   9   6      114.33      105.59      5.15 o 
   4   9   6       82.97       97.82      7.86 o 
   5   9   6      101.06       95.73     13.74 o 
   6   9   6      288.67      291.45     14.41 o 
   7   9   6      140.50      104.35     13.11 o 
   8   9   6       13.92       15.18      4.46 o 
  -1  10   6       65.48       67.08      4.89 o 
   0  10   6        4.70        8.51      2.00 o 
   1  10   6      352.56      357.49     12.18 o 
   2  10   6       55.06       60.14      4.36 o 
   3  10   6      913.66      883.30     22.25 o 
   4  10   6       46.06       50.16      6.12 o 
   5  10   6       36.42       36.19      5.33 o 
   6  10   6        1.80        2.44      3.28 o 
   7  10   6      149.37      165.86     17.90 o 
   8  10   6       14.56       14.18      4.72 o 
   0  11   6      152.64      147.68      8.41 o 
   1  11   6      238.91      227.13      7.67 o 
   2  11   6        0.42        2.20      1.78 o 
   3  11   6       10.69       11.83      3.36 o 
   4  11   6       10.45        8.79      3.65 o 
   5  11   6      107.44      103.62      9.08 o 
   6  11   6        0.26        3.05      3.01 o 
   7  11   6        2.42        7.40      3.50 o 
   2  12   6      341.11      283.32     24.70 o 
   3  12   6      113.23      107.39      9.78 o 
   4  12   6       92.41       89.91     10.74 o 
   5  12   6       13.76       20.91      5.21 o 
  -3  -8   7       50.55       53.54      4.11 o 
  -2  -8   7       15.94       17.24      3.23 o 
  -1  -8   7      250.09      247.78     15.75 o 
  -5  -7   7        6.68        6.89      1.92 o 
  -4  -7   7      190.51      201.37      8.80 o 
  -3  -7   7      136.29      127.02      6.78 o 
  -2  -7   7       29.10       33.92      3.21 o 
  -1  -7   7      253.41      255.81     13.12 o 
   0  -7   7      168.15      168.49      8.23 o 
   1  -7   7      387.11      394.37     14.33 o 
   2  -7   7        0.40        0.04      1.74 o 
  -6  -6   7      196.20      200.07     12.48 o 
  -5  -6   7      150.55      167.34     13.02 o 
  -4  -6   7       66.19       68.29      4.57 o 
  -3  -6   7        7.35        7.05      2.44 o 
  -2  -6   7      537.73      529.33     16.74 o 
  -1  -6   7       73.49       70.49      5.43 o 
   0  -6   7      312.16      311.22     11.56 o 
   1  -6   7      306.77      302.74     11.53 o 
   2  -6   7      155.48      157.59      7.86 o 
   3  -6   7       58.93       57.90      5.03 o 
  -6  -5   7       41.79       44.36      9.07 o 
  -5  -5   7        0.33        1.96      2.60 o 
  -4  -5   7      252.85      243.92      8.24 o 
  -3  -5   7        2.71        4.94      1.78 o 
  -2  -5   7     1311.17     1272.37     29.41 o 
  -1  -5   7       15.93       17.50      2.33 o 
   0  -5   7     1014.67      973.66     23.31 o 
   1  -5   7        5.14        5.06      1.88 o 
   2  -5   7     1286.94     1285.39     34.52 o 
   3  -5   7      287.33      298.13     11.48 o 
   4  -5   7       90.45       96.69      7.30 o 
  -7  -4   7        5.21        6.73      4.27 o 
  -6  -4   7      270.55      292.90     21.68 o 
  -5  -4   7       30.78       28.53      4.41 o 
  -4  -4   7      583.24      602.63     23.25 o 
  -3  -4   7       44.91       54.92      4.28 o 
  -2  -4   7      187.86      170.90      6.26 o 
  -1  -4   7      483.28      472.44     18.81 o 
   0  -4   7     2840.81     2670.60     56.79 o 
   1  -4   7       16.24       18.22      2.48 o 
   2  -4   7     1005.62      990.50     27.19 o 
   3  -4   7      141.43      142.29      5.29 o 
   4  -4   7      824.13      838.86     23.64 o 
   5  -4   7        1.94        2.92      2.30 o 
  -7  -3   7       28.03       38.65      6.64 o 
  -6  -3   7      371.13      363.07     19.05 o 
  -5  -3   7        7.42        8.82      5.04 o 
  -4  -3   7      267.73      271.22     12.77 o 
  -3  -3   7      919.04      820.88     28.96 o 
  -2  -3   7     1399.22     1392.46     36.11 o 
  -1  -3   7      491.89      493.98     12.96 o 
   0  -3   7      698.16      698.63     17.14 o 
   1  -3   7     2115.75     2094.25     40.04 o 
   2  -3   7     2418.75     2343.55     43.94 o 
   3  -3   7      346.15      345.88      8.91 o 
   4  -3   7     1532.37     1526.71     33.92 o 
   5  -3   7      196.86      188.90      8.15 o 
   6  -3   7      230.60      241.22     17.14 o 
  -7  -2   7        1.35        3.53      3.92 o 
  -6  -2   7        0.60        5.22      3.83 o 
  -5  -2   7      624.34      622.06     26.75 o 
  -4  -2   7      214.23      225.22     13.49 o 
  -3  -2   7      224.52      210.55     10.26 o 
  -2  -2   7       30.17       35.40      4.09 o 
  -1  -2   7     2705.15     2615.72    121.96 o 
   0  -2   7      383.39      397.93      9.14 o 
   1  -2   7     2425.82     2460.80     46.23 o 
   2  -2   7      935.47      973.21     18.45 o 
   3  -2   7     1625.17     1581.59     30.60 o 
   4  -2   7      277.18      274.70      8.47 o 
   5  -2   7      819.67      805.02     22.33 o 
   6  -2   7      484.44      473.37     25.96 o 
   7  -2   7       89.86       84.69     10.59 o 
  -7  -1   7      285.42      304.99     22.31 o 
  -6  -1   7       87.34       98.10     10.84 o 
  -5  -1   7      133.70      133.14      9.97 o 
  -4  -1   7        5.99       11.39      2.04 o 
  -3  -1   7     1446.92     1463.74     34.59 o 
  -2  -1   7        3.09        6.34      1.34 o 
  -1  -1   7     2177.92     2146.01     41.24 o 
   0  -1   7      120.86      131.92      3.94 o 
   1  -1   7     2493.97     2507.44     37.73 o 
   2  -1   7       52.38       53.27      1.66 o 
   3  -1   7     6199.89     6186.29    103.68 o 
   4  -1   7      649.31      659.44     14.26 o 
   5  -1   7      960.75      948.82     22.21 o 
   6  -1   7       24.92       27.74      4.66 o 
   7  -1   7      588.02      585.29     30.25 o 
  -7   0   7       52.88       65.45      9.20 o 
  -6   0   7      290.64      288.31     16.47 o 
  -5   0   7       32.86       48.83      6.24 o 
  -4   0   7      259.10      255.10     11.11 o 
  -3   0   7      616.62      634.22     16.60 o 
  -2   0   7      195.71      182.24      5.24 o 
  -1   0   7      858.13      857.62     17.22 o 
   0   0   7     1519.95     1515.35     26.31 o 
   1   0   7     4347.40     4412.66     63.04 o 
   2   0   7      645.86      652.05     10.09 o 
   3   0   7      694.38      711.17     11.79 o 
   4   0   7      552.88      578.23     10.91 o 
   5   0   7     2571.85     2559.20     55.68 o 
   6   0   7        5.48        4.65      2.30 o 
   7   0   7      523.93      487.24     25.96 o 
   8   0   7        7.12       15.12      5.55 o 
  -7   1   7      216.42      216.65     14.84 o 
  -6   1   7      359.55      330.10     18.29 o 
  -5   1   7      452.20      513.86     44.74 o 
  -4   1   7      388.06      375.76     14.79 o 
  -3   1   7       42.75       47.24      2.70 o 
  -2   1   7     2081.93     1980.65     32.78 o 
  -1   1   7      461.04      439.70      9.89 o 
   0   1   7     1065.18     1019.37     20.15 o 
   1   1   7      226.83      214.09      4.35 o 
   2   1   7     5748.63     5905.88     86.29 o 
   3   1   7     2011.95     2100.15     31.61 o 
   4   1   7     1438.26     1447.93     24.35 o 
   5   1   7      927.93      914.27     19.98 o 
   6   1   7      209.33      209.83     11.37 o 
   7   1   7      215.99      206.44     14.12 o 
   8   1   7       22.92       31.76      6.30 o 
  -7   2   7        3.90       11.09      6.81 o 
  -6   2   7      162.08      178.71     17.39 o 
  -5   2   7       55.21       53.73      4.97 o 
  -4   2   7     1816.73     1824.02     48.76 o 
  -3   2   7        9.68       14.06      1.89 o 
  -2   2   7     1028.84     1001.27     16.87 o 
  -1   2   7      382.01      389.30      7.30 o 
   0   2   7     4370.14     4325.58     71.75 o 
   1   2   7       56.31       63.66      2.30 o 
   2   2   7     2090.05     2111.36     41.87 o 
   3   2   7        8.73        7.08      0.79 o 
   4   2   7     3366.24     3496.29     67.26 o 
   5   2   7        3.03        3.99      1.42 o 
   6   2   7     1682.21     1669.75     51.30 o 
   7   2   7      394.20      362.19     14.96 o 
   8   2   7       70.85       67.30      8.32 o 
  -6   3   7      781.80      799.77     32.56 o 
  -5   3   7       46.17       50.96      4.93 o 
  -4   3   7      370.49      405.80     14.52 o 
  -3   3   7      559.81      537.49     12.05 o 
  -2   3   7     1788.06     1658.51     28.60 o 
  -1   3   7     1420.88     1533.72     24.89 o 
   0   3   7     2026.37     2011.58     34.62 o 
   1   3   7     1287.88     1332.84     31.16 o 
   2   3   7     2145.50     2104.49     41.70 o 
   3   3   7     1347.65     1426.66     23.75 o 
   4   3   7     3505.80     3565.57     78.69 o 
   5   3   7       49.24       58.47      4.04 o 
   6   3   7      570.51      588.48     21.20 o 
   7   3   7      131.15      132.76      7.97 o 
   8   3   7      400.52      382.13     22.18 o 
   9   3   7       25.41       26.21      6.30 o 
  -6   4   7        5.21        6.25      3.27 o 
  -5   4   7      335.57      354.63     14.18 o 
  -4   4   7      557.27      560.97     18.71 o 
  -3   4   7      222.48      232.30      7.32 o 
  -2   4   7     1196.80     1206.02     21.70 o 
  -1   4   7     1675.56     1608.50     27.82 o 
   0   4   7      319.50      299.42      6.88 o 
   1   4   7     4699.50     4841.93     92.83 o 
   2   4   7     2223.70     2246.90     44.63 o 
   3   4   7     1680.14     1765.56     35.46 o 
   4   4   7      221.13      221.42     10.04 o 
   5   4   7     1745.53     1735.54     53.32 o 
   6   4   7     1689.06     1661.93     51.66 o 
   7   4   7      349.20      322.80     28.36 o 
   8   4   7      178.08      165.35     13.11 o 
   9   4   7       89.44      102.84     11.09 o 
  -5   5   7      310.56      330.31     18.98 o 
  -4   5   7       28.90       28.00      4.71 o 
  -3   5   7      209.37      212.53      8.26 o 
  -2   5   7        0.87        3.72      1.53 o 
  -1   5   7     1692.28     1700.96     29.57 o 
   0   5   7      718.43      714.76     13.77 o 
   1   5   7     2096.95     2084.25     39.51 o 
   2   5   7       85.59      101.06      5.13 o 
   3   5   7     4359.31     4213.44     93.64 o 
   4   5   7      136.75       96.79      9.58 o 
   5   5   7     1135.94     1118.98     36.28 o 
   6   5   7       51.85       61.57      5.70 o 
   7   5   7      636.14      633.10     23.56 o 
   8   5   7      102.07      106.44      7.84 o 
   9   5   7      132.80      127.29     12.10 o 
  -5   6   7      148.27      145.03     12.60 o 
  -4   6   7       84.12      105.07     13.49 o 
  -3   6   7      840.16      824.16     19.62 o 
  -2   6   7       10.68       13.94      2.13 o 
  -1   6   7       92.70       92.37      3.86 o 
   0   6   7      270.02      269.89      6.80 o 
   1   6   7     2939.70     2851.81     54.74 o 
   2   6   7        5.77        7.45      1.36 o 
   3   6   7     2223.83     2137.07     55.68 o 
   4   6   7       33.57       51.21      5.35 o 
   5   6   7     1509.86     1503.05     71.33 o 
   6   6   7      203.19      206.69     16.51 o 
   7   6   7      661.24      645.30     24.35 o 
   8   6   7       31.07       30.15      4.72 o 
   9   6   7      245.27      216.02     16.89 o 
  -4   7   7       84.12       95.29     13.36 o 
  -3   7   7       22.11       22.48      3.24 o 
  -2   7   7      465.86      481.26     14.59 o 
  -1   7   7      297.02      292.63      8.05 o 
   0   7   7      142.06      134.68      8.12 o 
   1   7   7       11.14       13.75      2.62 o 
   2   7   7      296.51      272.13     11.53 o 
   3   7   7      490.45      487.28     14.92 o 
   4   7   7      791.63      643.77     36.04 o 
   5   7   7     1248.95     1229.06     61.00 o 
   6   7   7       66.22       79.15     10.08 o 
   7   7   7      111.42      115.44      8.28 o 
   8   7   7      123.61      127.42      9.25 o 
   9   7   7      134.09      158.04     14.62 o 
  -3   8   7       26.05       16.93      3.10 o 
  -2   8   7      309.26      330.68     12.17 o 
  -1   8   7        8.50        7.41      2.14 o 
   0   8   7      586.69      567.46     18.53 o 
   1   8   7       17.38       17.94      2.17 o 
   2   8   7      738.16      711.86     20.12 o 
   3   8   7      239.88      244.01      8.14 o 
   4   8   7      107.47      107.12      7.75 o 
   5   8   7        0.61        6.30      4.79 o 
   6   8   7      402.99      368.26     25.46 o 
   7   8   7      248.10      260.34     13.85 o 
   8   8   7      168.14      163.83     10.83 o 
   9   8   7        6.37       11.21      4.16 o 
  -2   9   7      137.68      139.34      7.20 o 
  -1   9   7      108.74      117.24      6.25 o 
   0   9   7      345.04      351.35      9.62 o 
   1   9   7       39.54       41.20      3.08 o 
   2   9   7       74.46       75.02      4.59 o 
   3   9   7      667.20      627.94     23.43 o 
   4   9   7      567.64      544.32     22.65 o 
   5   9   7       18.74       24.63      4.23 o 
   6   9   7       91.67       78.64     11.34 o 
   7   9   7        0.06       -0.25      4.03 o 
   8   9   7       29.58       36.87      9.96 o 
  -1  10   7       82.63       89.13      6.02 o 
   0  10   7       88.10       93.32      5.03 o 
   1  10   7      334.67      331.05      9.50 o 
   2  10   7      351.16      372.32     10.07 o 
   3  10   7      157.97      140.61      8.03 o 
   4  10   7        1.04        2.33      2.72 o 
   5  10   7      201.97      182.49     11.62 o 
   6  10   7       32.93       35.12      5.50 o 
   7  10   7       64.91       52.93     10.59 o 
   8  10   7       48.82       54.55      7.18 o 
   0  11   7       14.74       15.35      2.96 o 
   1  11   7      132.48      133.48      5.78 o 
   2  11   7        2.50        4.04      1.89 o 
   3  11   7      322.44      296.27     12.70 o 
   4  11   7       27.27       22.90      5.21 o 
   5  11   7      433.82      418.04     29.11 o 
   6  11   7        1.19        5.86      3.44 o 
   7  11   7        7.82       15.88      7.81 o 
   3  12   7       90.95       92.89      5.66 o 
   4  12   7        1.34        2.16      3.33 o 
   5  12   7       65.34       59.03     10.84 o 
  -3  -7   8       74.91       80.74      6.40 o 
  -2  -7   8      260.58      243.92     16.95 o 
  -1  -7   8      119.31      119.95      6.85 o 
   0  -7   8       29.59       29.34      3.84 o 
  -5  -6   8      194.41      199.16      7.88 o 
  -4  -6   8       67.15       59.57      4.69 o 
  -3  -6   8      218.14      223.65     14.93 o 
  -2  -6   8       62.15       51.04      8.17 o 
  -1  -6   8      548.08      525.43     14.89 o 
   0  -6   8      194.13      183.97      8.55 o 
   1  -6   8      141.31      131.22      7.22 o 
   2  -6   8       41.22       42.97      4.46 o 
  -6  -5   8        1.47        1.51      4.79 o 
  -5  -5   8       57.32       51.76      6.46 o 
  -4  -5   8       75.61       81.26      4.61 o 
  -3  -5   8      906.50      870.59     38.61 o 
  -2  -5   8       59.56       53.60      3.77 o 
  -1  -5   8      265.25      252.07      8.62 o 
   0  -5   8        4.04        7.91      1.92 o 
   1  -5   8     1174.86     1120.64     30.81 o 
   2  -5   8        3.75        3.93      2.03 o 
   3  -5   8      393.63      411.13     14.50 o 
   4  -5   8       19.74       16.10      3.73 o 
  -6  -4   8      237.32      243.74     20.17 o 
  -4  -4   8      108.96      115.07      8.37 o 
  -3  -4   8       90.27       92.03      4.77 o 
  -2  -4   8      331.47      326.33     10.06 o 
  -1  -4   8     1010.04      977.15     36.24 o 
   0  -4   8       29.42       32.90      2.89 o 
   1  -4   8      345.69      322.13      9.94 o 
   2  -4   8      157.40      162.73      7.47 o 
   3  -4   8      394.44      403.19     13.82 o 
   4  -4   8      315.87      331.71     15.06 o 
  -6  -3   8       19.98       22.69      7.56 o 
  -5  -3   8        3.28        3.53      4.79 o 
  -4  -3   8     1001.82      968.69     34.22 o 
  -3  -3   8       44.99       60.46      5.69 o 
  -2  -3   8      896.07      875.95     24.18 o 
  -1  -3   8      261.88      251.66      8.25 o 
   0  -3   8      575.67      541.43     19.94 o 
   1  -3   8      153.24      150.50      5.88 o 
   2  -3   8      621.41      632.10     18.61 o 
   3  -3   8      410.15      407.34     13.58 o 
   4  -3   8      255.95      254.49     12.10 o 
   5  -3   8       13.17        9.07      4.29 o 
   6  -3   8      469.21      482.45     26.72 o 
  -6  -2   8      270.05      308.02     23.19 o 
  -5  -2   8        8.11        6.81      4.54 o 
  -4  -2   8      417.22      410.43     17.30 o 
  -3  -2   8        1.86        4.66      2.90 o 
  -2  -2   8     1395.46     1379.28     45.09 o 
  -1  -2   8      398.39      366.43     20.75 o 
   0  -2   8     2396.60     2295.09     49.07 o 
   1  -2   8       79.64       84.89      4.15 o 
   2  -2   8      364.33      394.26     15.17 o 
   3  -2   8       29.26       33.64      2.77 o 
   4  -2   8     1333.83     1412.34     31.43 o 
   5  -2   8      215.22      211.35     10.60 o 
   6  -2   8      434.09      464.73     25.46 o 
  -7  -1   8       95.32       93.01     14.62 o 
  -6  -1   8      190.16      181.71     13.06 o 
  -5  -1   8      310.77      287.86     21.43 o 
  -4  -1   8      161.10      172.41     14.87 o 
  -3  -1   8      974.02      946.33     32.52 o 
  -2  -1   8     2085.55     1968.84     61.66 o 
  -1  -1   8      273.80      278.94      7.48 o 
   0  -1   8      924.01      931.40     19.90 o 
   1  -1   8     1583.97     1561.66     34.25 o 
   2  -1   8     1778.99     1750.46     37.73 o 
   3  -1   8      518.87      528.62     11.75 o 
   4  -1   8       49.08       58.68      3.34 o 
   5  -1   8      348.38      357.94     12.21 o 
   6  -1   8      371.06      396.21     16.01 o 
   7  -1   8       65.16       72.34      9.07 o 
  -6   0   8       40.40       41.81      9.96 o 
  -5   0   8      661.51      656.12     37.56 o 
  -4   0   8      546.48      527.55     22.19 o 
  -3   0   8      521.35      502.64     16.09 o 
  -2   0   8        2.61        7.14      1.25 o 
  -1   0   8     3368.91     3289.63     61.24 o 
   0   0   8     1816.77     1801.73     33.51 o 
   1   0   8     2348.94     2344.71     40.08 o 
   2   0   8     1115.28     1138.40     17.63 o 
   3   0   8     1265.23     1299.83     21.31 o 
   4   0   8      498.79      517.45     12.98 o 
   5   0   8      963.32      951.12     25.86 o 
   6   0   8      160.10      150.19      8.29 o 
   7   0   8      141.05      139.39     11.85 o 
  -6   1   8       29.71       44.28      7.12 o 
  -5   1   8      426.95      454.81     22.18 o 
  -4   1   8       48.47       44.62      8.07 o 
  -3   1   8     2382.20     2306.29     48.26 o 
  -2   1   8      110.76      110.39      4.05 o 
  -1   1   8     1347.10     1352.02     26.63 o 
   0   1   8        9.21       14.45      1.71 o 
   1   1   8     3405.51     3433.13     53.46 o 
   2   1   8      160.82      153.39      3.42 o 
   3   1   8     4175.28     4178.63     61.52 o 
   4   1   8       61.93       64.92      4.02 o 
   5   1   8     1103.36     1103.40     26.08 o 
   6   1   8       88.97       93.81      6.31 o 
   7   1   8      818.90      838.79     28.77 o 
   8   1   8      113.39      113.43     10.84 o 
  -6   2   8        6.69        6.73      7.06 o 
  -5   2   8      336.95      331.18     18.26 o 
  -4   2   8        4.26        9.07      4.79 o 
  -3   2   8      764.22      775.44     21.61 o 
  -2   2   8      394.38      373.25      9.34 o 
  -1   2   8     1976.18     1914.29     33.41 o 
   0   2   8     1238.97     1291.79     21.09 o 
   1   2   8     3994.48     4098.23     71.40 o 
   2   2   8      119.04      122.73      3.23 o 
   3   2   8     2390.97     2488.48     37.46 o 
   4   2   8      368.34      364.61     15.10 o 
   5   2   8     2196.29     2217.73     56.65 o 
   6   2   8       71.26       65.79      7.06 o 
   7   2   8      273.52      275.46     25.08 o 
   8   2   8      302.73      303.99     19.16 o 
  -6   3   8      189.44      217.42     15.14 o 
  -5   3   8        8.12       10.33      6.30 o 
  -4   3   8      162.69      170.39     15.88 o 
  -3   3   8      328.10      323.85     13.62 o 
  -2   3   8      499.77      522.16     13.30 o 
  -1   3   8     1301.55     1375.46     22.56 o 
   0   3   8      621.78      571.72     11.32 o 
   1   3   8       12.15       14.75      1.62 o 
   2   3   8     4665.92     4667.82     81.33 o 
   3   3   8     1734.62     1800.05     36.55 o 
   4   3   8      681.69      680.83     17.43 o 
   5   3   8     1097.48     1088.89     35.10 o 
   6   3   8      290.06      285.16     12.67 o 
   7   3   8      850.09      832.97     28.77 o 
   8   3   8      209.71      203.16     14.87 o 
  -5   4   8      125.01      124.01     15.12 o 
  -4   4   8      439.73      450.87     18.29 o 
  -3   4   8        0.53        2.50      2.79 o 
  -2   4   8      368.57      373.44      9.29 o 
  -1   4   8       31.58       33.29      2.11 o 
   0   4   8     2142.15     2152.38     37.36 o 
   1   4   8     1158.54     1177.47     24.49 o 
   2   4   8     1330.99     1313.00     27.36 o 
   3   4   8        2.39        9.44      1.37 o 
   4   4   8     1240.98     1290.75     30.79 o 
   5   4   8       53.43       71.10      6.90 o 
   6   4   8      783.32      776.60     27.05 o 
   7   4   8      106.62      105.10      7.40 o 
   8   4   8      148.63      156.53      9.35 o 
   9   4   8        9.87        4.29      4.03 o 
  -5   5   8       28.40       32.82      5.45 o 
  -4   5   8      119.49      115.87      6.45 o 
  -3   5   8      474.62      490.61     14.85 o 
  -2   5   8      570.17      575.81     14.10 o 
  -1   5   8       78.82       81.61      3.51 o 
   0   5   8      104.81      114.12      4.24 o 
   1   5   8      892.03      878.82     21.06 o 
   2   5   8     1098.19     1037.08     30.46 o 
   3   5   8      734.83      744.27     34.53 o 
   4   5   8     2354.96     2274.84     75.93 o 
   5   5   8       14.01        9.54      2.60 o 
   6   5   8      483.55      468.08     18.55 o 
   7   5   8        0.30        4.18      3.65 o 
   8   5   8      282.31      272.23     13.34 o 
   9   5   8       94.88       94.52     10.59 o 
  -4   6   8      135.82      131.00      7.16 o 
  -3   6   8      625.87      657.08     19.08 o 
  -2   6   8       54.26       68.17      9.17 o 
  -1   6   8     1045.97     1063.17     21.23 o 
   0   6   8      274.11      262.05      7.22 o 
   1   6   8      753.18      744.87     16.68 o 
   2   6   8      252.30      251.12      8.02 o 
   3   6   8      218.41      205.93     14.49 o 
   4   6   8       20.39       32.32      6.81 o 
   5   6   8     1891.06     1596.82     75.87 o 
   6   6   8      353.48      362.61     15.76 o 
   7   6   8       62.79       70.77      6.39 o 
   8   6   8       16.80       18.00      3.91 o 
   9   6   8       37.87       37.31      7.56 o 
  -4   7   8       29.85       25.83      5.02 o 
  -3   7   8      315.14      304.21     11.30 o 
  -2   7   8        0.48        4.61      2.89 o 
  -1   7   8     1364.57     1383.07     27.06 o 
   0   7   8       10.28       15.83      2.69 o 
   1   7   8      730.55      724.46     15.42 o 
   2   7   8      343.37      337.69     10.04 o 
   3   7   8     1860.79     1701.00     54.85 o 
   4   7   8      145.98      135.61     12.86 o 
   5   7   8      537.87      570.92     33.27 o 
   6   7   8       29.22       38.31      7.56 o 
   7   7   8      462.24      450.59     20.80 o 
   8   7   8       83.43       92.63      7.84 o 
   9   7   8       28.17       36.80      7.81 o 
  -3   8   8      365.67      343.01     12.60 o 
  -2   8   8        0.57        1.34      1.95 o 
  -1   8   8      405.46      400.19     12.86 o 
   0   8   8      272.85      302.39     11.35 o 
   1   8   8     1470.18     1474.71     36.69 o 
   2   8   8       68.86       76.55      6.84 o 
   3   8   8      273.15      267.88     10.51 o 
   4   8   8      902.91      752.08     28.38 o 
   5   8   8      409.44      399.52     26.72 o 
   6   8   8      147.09      146.45     14.62 o 
   7   8   8      512.60      479.97     20.62 o 
   8   8   8       23.25       21.04      4.80 o 
  -2   9   8      184.02      183.43      8.45 o 
  -1   9   8      269.83      242.92      9.56 o 
   0   9   8       40.08       51.14      3.78 o 
   1   9   8      196.91      195.62      6.66 o 
   2   9   8      579.14      574.76     35.76 o 
   3   9   8      453.62      446.81     15.60 o 
   4   9   8      548.76      482.97     20.99 o 
   5   9   8      316.77      328.44     24.70 o 
   6   9   8      168.61      148.72     15.63 o 
   7   9   8      123.81      126.54     14.62 o 
   8   9   8       83.70       94.15     11.34 o 
  -1  10   8        1.33        0.45      1.88 o 
   0  10   8      209.68      215.68     12.89 o 
   1  10   8       39.71       33.93      3.14 o 
   2  10   8      309.58      325.20     10.99 o 
   3  10   8       72.71       80.47      6.22 o 
   4  10   8      216.09      195.68     12.38 o 
   5  10   8        6.48        6.25      3.47 o 
   6  10   8      791.27      722.66     44.36 o 
   7  10   8        6.78       11.85      6.55 o 
   1  11   8        0.10        0.59      1.90 o 
   2  11   8       27.96       32.10      3.21 o 
   3  11   8       35.72       41.84      6.95 o 
   4  11   8      391.64      379.05     19.45 o 
   5  11   8       33.80       39.45      6.30 o 
   6  11   8      124.56      113.75      9.93 o 
   4  12   8        0.73        2.77      5.80 o 
  -3  -6   9       63.66       74.28      5.43 o 
  -2  -6   9      276.48      268.02     15.29 o 
  -1  -6   9       12.67       11.46      2.34 o 
   0  -6   9      180.63      199.86      9.25 o 
   1  -6   9        1.72        1.54      2.14 o 
  -5  -5   9      305.05      303.23     12.03 o 
  -4  -5   9      256.07      251.15     13.53 o 
  -3  -5   9      136.00      154.96      7.71 o 
  -2  -5   9       12.26       11.79      2.39 o 
  -1  -5   9      218.68      212.06      7.98 o 
   0  -5   9      156.57      156.03      6.64 o 
   1  -5   9      458.06      447.24     15.26 o 
   2  -5   9      402.02      389.44     14.01 o 
   3  -5   9       52.73       52.89      4.70 o 
  -4  -4   9       52.80       43.31      7.14 o 
  -3  -4   9      571.83      550.79     15.37 o 
  -2  -4   9       21.70       19.62      2.58 o 
  -1  -4   9      858.51      802.70     22.23 o 
   0  -4   9      242.21      237.41      9.58 o 
   1  -4   9       96.95      101.63      5.09 o 
   2  -4   9       15.75       20.86      4.80 o 
   3  -4   9      517.15      535.56     17.40 o 
   4  -4   9      109.35      120.58      8.82 o 
  -6  -3   9       21.31       19.66      7.31 o 
  -5  -3   9      355.88      355.91     25.21 o 
  -4  -3   9       10.00        9.70      3.91 o 
  -3  -3   9     1162.13     1160.92     40.19 o 
  -2  -3   9       60.43       56.77      3.87 o 
  -1  -3   9      695.96      682.77     17.59 o 
   0  -3   9      712.77      671.19     17.36 o 
   1  -3   9     1895.09     1843.02     40.77 o 
   2  -3   9        2.74        5.59      1.88 o 
   3  -3   9      558.94      589.85     18.28 o 
   4  -3   9        5.37       10.46      3.03 o 
   5  -3   9      368.53      358.94     22.94 o 
  -6  -2   9      156.89      169.64     17.39 o 
  -5  -2   9      171.40      149.47     15.12 o 
  -4  -2   9       60.67       52.93      9.07 o 
  -3  -2   9      452.73      438.94     18.43 o 
  -2  -2   9      463.22      465.78     14.81 o 
  -1  -2   9     2619.10     2563.27     63.55 o 
   0  -2   9        2.88        5.23      1.54 o 
   1  -2   9      788.58      809.48     19.79 o 
   2  -2   9      579.26      555.46     14.60 o 
   3  -2   9      570.15      601.30     18.07 o 
   4  -2   9      606.71      581.40     21.71 o 
   6  -2   9      183.04      180.98     14.37 o 
  -6  -1   9       53.83       58.98     10.59 o 
  -5  -1   9       21.13       16.89      6.55 o 
  -4  -1   9      817.64      795.26     42.60 o 
  -3  -1   9      417.84      403.92     17.24 o 
  -2  -1   9      377.00      348.19     15.04 o 
  -1  -1   9      253.73      254.73      7.35 o 
   0  -1   9     1140.26     1071.14     28.76 o 
   1  -1   9      927.38      927.20     21.97 o 
   2  -1   9     1778.75     1767.50     38.68 o 
   3  -1   9     1048.91     1080.67     28.93 o 
   4  -1   9      152.26      149.81      8.22 o 
   5  -1   9      237.76      243.74     17.14 o 
   6  -1   9      307.37      339.27     14.66 o 
  -6   0   9       61.81       71.08     11.85 o 
  -5   0   9       23.01       19.41      6.81 o 
  -4   0   9      483.00      464.05     28.99 o 
  -3   0   9      219.22      205.21     10.53 o 
  -2   0   9     1598.08     1506.38     36.17 o 
  -1   0   9      125.63      127.46      6.28 o 
   0   0   9     1522.59     1508.49     31.21 o 
   1   0   9      713.09      711.43     16.18 o 
   2   0   9      580.04      567.39     14.44 o 
   3   0   9      121.15      110.58      4.64 o 
   4   0   9     2676.37     2648.76     80.51 o 
   5   0   9        2.07        6.28      2.96 o 
   6   0   9      474.02      465.65     18.01 o 
   7   0   9        7.69        9.58      4.54 o 
  -6   1   9        1.10        4.54      5.04 o 
  -5   1   9      127.60      105.61     13.11 o 
  -4   1   9      121.12      135.86     13.61 o 
  -3   1   9      783.95      665.19     36.30 o 
  -2   1   9     1191.13     1154.37     25.74 o 
  -1   1   9      388.66      357.58      9.66 o 
   0   1   9      663.14      622.78     13.22 o 
   1   1   9      608.34      587.42     12.54 o 
   2   1   9     1700.83     1659.41     36.18 o 
   3   1   9      534.10      540.53     13.54 o 
   4   1   9      683.74      675.00     26.09 o 
   5   1   9       49.00       54.76      4.72 o 
   6   1   9      663.28      679.30     23.90 o 
   7   1   9       37.94       40.37      4.92 o 
  -6   2   9       52.56       52.68     11.34 o 
  -5   2   9      514.46      503.62     33.02 o 
  -4   2   9        0.68        1.01      3.53 o 
  -3   2   9      676.82      636.61     18.84 o 
  -2   2   9       46.12       52.05      2.99 o 
  -1   2   9     3610.91     3499.76     65.86 o 
   0   2   9     1814.96     1798.26     34.98 o 
   1   2   9      673.16      630.18     12.48 o 
   2   2   9       56.72       56.66      2.82 o 
   3   2   9     1348.05     1406.16     22.00 o 
   4   2   9       80.24       86.94      7.48 o 
   5   2   9      409.04      397.22     15.42 o 
   6   2   9      352.73      343.95     14.28 o 
   7   2   9      140.47      151.53      8.86 o 
   8   2   9      131.32      138.63     11.85 o 
  -5   3   9      109.21      110.15     14.62 o 
  -4   3   9      419.59      365.24     25.96 o 
  -3   3   9     1339.47     1278.06     38.40 o 
  -2   3   9       25.35       35.05      2.85 o 
  -1   3   9     1584.56     1561.45     31.16 o 
   0   3   9      112.98      117.98      5.00 o 
   1   3   9     2898.73     2846.42     49.20 o 
   2   3   9      252.24      248.16      5.56 o 
   3   3   9     1206.34     1202.41     19.58 o 
   4   3   9       36.35       38.21      3.93 o 
   5   3   9      104.26      107.15      5.68 o 
   6   3   9       38.30       38.62      4.48 o 
   7   3   9      516.48      509.05     19.70 o 
   8   3   9       15.77       18.40      5.29 o 
  -5   4   9      324.87      344.82     27.47 o 
  -4   4   9      260.55      267.19     22.18 o 
  -3   4   9      316.80      327.74     13.97 o 
  -2   4   9     1477.68     1454.89     42.39 o 
  -1   4   9     2066.63     2054.64     43.69 o 
   0   4   9      741.14      758.09     15.92 o 
   1   4   9     4209.57     4215.63     92.67 o 
   2   4   9      291.85      332.49     12.07 o 
   3   4   9      897.29      894.67     27.09 o 
   4   4   9      814.03      810.48     23.34 o 
   5   4   9      809.44      787.37     22.97 o 
   6   4   9       63.63       66.54      7.56 o 
   7   4   9       29.45       32.04      4.48 o 
   8   4   9       85.75       96.74      7.43 o 
  -5   5   9       29.45       34.78     10.08 o 
  -4   5   9      377.74      387.43     16.62 o 
  -3   5   9      164.00      146.27     14.49 o 
  -2   5   9     1306.09     1341.89     32.56 o 
  -1   5   9      283.52      307.76     10.61 o 
   0   5   9     1134.37     1121.47     22.56 o 
   1   5   9      467.15      447.17     10.59 o 
   2   5   9     2020.68     2069.43     54.55 o 
   3   5   9     2506.27     2488.57     82.93 o 
   4   5   9      203.88      193.55     10.78 o 
   5   5   9      191.07      192.23      9.91 o 
   6   5   9     1114.35     1012.46     42.85 o 
   7   5   9       17.91       19.41      3.87 o 
   8   5   9      189.15      190.91     27.98 o 
  -4   6   9      265.64      263.32     13.52 o 
  -3   6   9        7.59       10.17      2.66 o 
  -2   6   9      878.62      893.85     23.61 o 
  -1   6   9        9.92       15.63      2.20 o 
   0   6   9     4491.69     4476.97     87.65 o 
   1   6   9      310.12      298.19      8.75 o 
   2   6   9     1213.16     1208.86     34.06 o 
   3   6   9       78.84       76.20      6.67 o 
   4   6   9     1201.98     1172.34     58.73 o 
   5   6   9      180.17      158.30     14.37 o 
   6   6   9      360.79      366.64     27.10 o 
   7   6   9        5.94        4.86      2.90 o 
   8   6   9      368.35      359.57     16.53 o 
  -3   7   9      159.72      177.97      8.33 o 
  -2   7   9      386.87      406.81     13.37 o 
  -1   7   9        4.51       12.61      2.51 o 
   0   7   9      411.83      413.31     11.56 o 
   1   7   9      449.67      461.43     15.16 o 
   2   7   9     2486.05     2443.41    112.49 o 
   3   7   9        8.50       18.90      5.55 o 
   4   7   9     1489.22     1352.82     67.05 o 
   5   7   9        4.37       12.10      5.55 o 
   6   7   9      218.23      208.72     11.45 o 
   7   7   9       59.58       62.96      6.57 o 
   8   7   9      315.36      322.55     15.81 o 
  -3   8   9      179.51      193.01     19.29 o 
  -2   8   9       35.87       32.96      3.74 o 
  -1   8   9      680.33      714.74     20.10 o 
   0   8   9      551.44      542.79     13.02 o 
   1   8   9      286.43      301.86      8.55 o 
   2   8   9      744.91      712.04     18.37 o 
   3   8   9      173.86      177.96     16.13 o 
   4   8   9      212.64      216.52     18.15 o 
   5   8   9      128.66      131.83     13.86 o 
   6   8   9      427.61      421.20     28.48 o 
   7   8   9        0.45        1.13      2.72 o 
   8   8   9       16.98       18.22      4.52 o 
  -2   9   9       31.44       50.68      4.72 o 
  -1   9   9      238.05      261.35     10.24 o 
   0   9   9        4.68        5.44      2.11 o 
   1   9   9      436.35      437.05     12.46 o 
   2   9   9        5.91        3.18      1.96 o 
   3   9   9     1241.09     1205.66     60.55 o 
   4   9   9      440.99      403.30     27.98 o 
   5   9   9      137.03      139.89     15.12 o 
   6   9   9        7.47        4.79      5.29 o 
   7   9   9      143.10      138.13     15.38 o 
   8   9   9        2.28        1.27      3.21 o 
   0  10   9      127.82      154.89      7.58 o 
   1  10   9      434.32      449.98     17.75 o 
   2  10   9        0.22        2.64      1.94 o 
   3  10   9       31.51       33.72      4.29 o 
   4  10   9       22.16       24.25      5.08 o 
   5  10   9      366.69      329.70     25.96 o 
   6  10   9       18.38       19.41      8.07 o 
   7  10   9       28.28       28.74      8.57 o 
   1  11   9       88.48       95.96      5.57 o 
   2  11   9      442.12      444.44     13.53 o 
   3  11   9      299.98      284.40     12.70 o 
   4  11   9       77.48       71.08      8.29 o 
   5  11   9       99.90       93.30      9.22 o 
   6  11   9       27.59       30.50      9.07 o 
  -3  -5  10       23.34       18.62      2.94 o 
  -2  -5  10       48.61       44.96      3.89 o 
  -1  -5  10       33.43       38.77      4.86 o 
   0  -5  10      583.77      569.72     16.13 o 
   1  -5  10      119.95      133.03      7.22 o 
   2  -5  10      130.72      141.26      9.62 o 
  -4  -4  10       33.48       36.02      3.60 o 
  -3  -4  10       25.83       25.49      3.12 o 
  -2  -4  10      842.58      854.45     25.19 o 
  -1  -4  10       45.88       42.46      4.22 o 
   0  -4  10      296.05      270.28      9.37 o 
   1  -4  10       93.37       83.70      4.87 o 
   2  -4  10      623.54      633.45     19.92 o 
   3  -4  10        0.13        1.32      1.97 o 
  -5  -3  10       21.01       34.03      8.57 o 
  -4  -3  10       18.37       19.66      6.81 o 
  -3  -3  10       37.33       36.44      3.86 o 
  -2  -3  10        1.25        2.62      1.66 o 
  -1  -3  10      405.70      401.81     12.16 o 
   0  -3  10      325.09      311.51     10.15 o 
   1  -3  10      284.80      287.33      9.50 o 
   2  -3  10      527.14      507.23     16.47 o 
   3  -3  10      111.42      105.39      6.21 o 
   4  -3  10      308.70      306.43     14.33 o 
  -5  -2  10       89.25       67.30     11.59 o 
  -4  -2  10        4.45        4.54      4.54 o 
  -3  -2  10      302.27      296.73     14.51 o 
  -2  -2  10       30.97       32.86      3.50 o 
  -1  -2  10      375.69      349.41     10.81 o 
   0  -2  10      260.21      256.62      8.70 o 
   1  -2  10      411.12      403.12     11.80 o 
   2  -2  10       18.66       30.37      4.98 o 
   3  -2  10     1084.64     1090.11     29.96 o 
   4  -2  10      186.69      183.75     14.62 o 
   5  -2  10       56.85       42.60      7.31 o 
  -4  -1  10        1.62        1.76      4.03 o 
  -3  -1  10      164.24      162.76      9.91 o 
  -2  -1  10      239.12      225.52     11.75 o 
  -1  -1  10       28.32       33.82      3.37 o 
   0  -1  10      711.99      654.94     19.48 o 
   1  -1  10     1800.88     1788.00     39.66 o 
   2  -1  10       31.67       28.64      2.66 o 
   3  -1  10      925.78      889.95     24.96 o 
   4  -1  10       21.47       24.20      5.80 o 
   5  -1  10     1321.79     1318.79     64.02 o 
   6  -1  10       25.88       28.74      6.55 o 
  -5   0  10      459.33      433.80     30.00 o 
  -4   0  10       61.37       48.40      9.07 o 
  -3   0  10      374.90      374.01     16.47 o 
  -2   0  10      802.82      731.76     36.96 o 
  -1   0  10     1202.67     1145.07     24.86 o 
   0   0  10      330.68      334.69     10.99 o 
   1   0  10       44.52       44.19      4.34 o 
   2   0  10     1070.70     1003.84     27.51 o 
   3   0  10      498.05      498.12     13.24 o 
   4   0  10      154.91      159.56     13.36 o 
   5   0  10      444.50      420.94     25.46 o 
   6   0  10      171.06      183.25     14.87 o 
  -5   1  10       22.20       18.90      7.56 o 
  -4   1  10      426.60      428.00     28.48 o 
  -3   1  10      317.92      330.96     22.94 o 
  -2   1  10      144.55      151.83      6.55 o 
  -1   1  10       26.83       26.98      2.81 o 
   0   1  10     3465.48     3357.41     66.59 o 
   1   1  10      169.21      184.87      6.11 o 
   2   1  10     2836.35     2707.29     57.58 o 
   3   1  10      671.94      666.79     16.55 o 
   4   1  10     1305.14     1320.81     63.77 o 
   5   1  10      242.22      234.92     17.39 o 
   6   1  10      490.96      506.14     29.74 o 
   7   1  10      266.24      249.06     12.18 o 
  -5   2  10        4.24        3.53      5.29 o 
  -4   2  10      479.74      492.53     31.51 o 
  -3   2  10        4.43        9.43      2.84 o 
  -2   2  10     1474.83     1417.81     34.94 o 
  -1   2  10      167.13      154.77      6.59 o 
   0   2  10     1066.16     1059.89     26.69 o 
   1   2  10       45.15       40.51      3.21 o 
   2   2  10     1116.56     1095.52     29.37 o 
   3   2  10      684.02      663.16     19.30 o 
   4   2  10     2138.49     1988.77     91.75 o 
   5   2  10        8.33       10.79      3.02 o 
   6   2  10      629.72      624.91     22.72 o 
   7   2  10        0.04        5.31      2.66 o 
  -5   3  10       89.61       84.69     13.61 o 
  -4   3  10      340.48      331.46     25.21 o 
  -3   3  10       93.85      101.09      7.13 o 
  -2   3  10      384.65      397.90     11.43 o 
  -1   3  10      222.36      221.85      7.51 o 
   0   3  10      774.70      805.21     17.59 o 
   1   3  10     1030.37     1043.04     19.77 o 
   2   3  10     5398.25     5372.26    114.51 o 
   3   3  10      304.82      280.66     13.45 o 
   4   3  10     1534.55     1530.16     52.30 o 
   5   3  10      533.49      550.12     20.27 o 
   6   3  10      952.44      957.28     37.68 o 
   7   3  10       13.13       22.26      6.18 o 
   8   3  10      101.81      112.58     11.09 o 
  -4   4  10      284.19      292.64     23.95 o 
  -3   4  10      364.07      342.99     15.00 o 
  -2   4  10      269.22      254.60     11.49 o 
  -1   4  10      613.03      650.28     16.63 o 
   0   4  10      408.84      447.63     12.32 o 
   1   4  10       46.74       56.03      3.16 o 
   2   4  10       72.21       68.19      3.59 o 
   3   4  10     1779.45     1810.63     41.78 o 
   4   4  10      958.87      972.70     27.14 o 
   5   4  10     1309.04     1315.11     35.94 o 
   6   4  10      661.50      609.44     22.75 o 
   7   4  10      593.95      581.39     22.32 o 
   8   4  10      209.52      207.24     11.41 o 
  -4   5  10       65.28       74.21      7.04 o 
  -3   5  10      606.71      615.84     32.64 o 
  -2   5  10       31.83       38.99      4.84 o 
  -1   5  10      672.40      709.79     19.96 o 
   0   5  10       16.40       20.39      2.84 o 
   1   5  10     2917.94     2958.90     61.74 o 
   2   5  10      135.42      144.10     10.89 o 
   3   5  10     1118.21     1125.56     41.12 o 
   4   5  10       81.54       78.94      5.69 o 
   5   5  10      878.51      866.48     30.00 o 
   6   5  10       30.31       45.23      6.55 o 
   7   5  10      602.17      624.93     23.90 o 
   8   5  10       98.34      105.00      8.07 o 
  -4   6  10       18.36       18.65      5.29 o 
  -3   6  10      140.76      136.63      9.96 o 
  -2   6  10      188.52      192.26     10.28 o 
  -1   6  10      573.23      560.88     16.99 o 
   0   6  10       74.25       89.15      4.54 o 
   1   6  10       93.50       95.37      4.56 o 
   2   6  10      415.65      429.78     44.24 o 
   3   6  10      402.08      416.91     26.72 o 
   4   6  10      695.42      664.44     37.56 o 
   5   6  10     1517.84     1420.70     47.01 o 
   6   6  10        0.20        0.97      2.30 o 
   7   6  10      496.29      483.34     23.69 o 
   8   6  10       15.05       19.11      4.36 o 
  -3   7  10       69.42       60.53      6.62 o 
  -2   7  10      420.48      455.47     14.66 o 
  -1   7  10      338.17      322.57     12.16 o 
   0   7  10      681.63      717.19     17.72 o 
   1   7  10      529.67      516.13     13.53 o 
   2   7  10      947.72      966.95     32.33 o 
   3   7  10      559.68      538.66     33.02 o 
   4   7  10      267.17      254.08     19.91 o 
   5   7  10        1.19        9.58      5.04 o 
   6   7  10      432.12      424.31     18.37 o 
   7   7  10      362.51      374.31     17.30 o 
   8   7  10       20.03       20.44      4.62 o 
  -2   8  10      192.65      201.35      9.00 o 
  -1   8  10       76.58      100.33     10.99 o 
   0   8  10      601.70      630.09     21.57 o 
   1   8  10       21.44       17.92      2.60 o 
   2   8  10      408.43      410.72     40.83 o 
   3   8  10       33.39       29.49      7.81 o 
   4   8  10     1500.27     1311.73     67.05 o 
   5   8  10       74.76       71.08     10.59 o 
   6   8  10      567.85      546.98     34.78 o 
   7   8  10        0.64        0.87      2.66 o 
   8   8  10      196.69      195.72     12.42 o 
  -1   9  10        0.99        1.60      2.22 o 
   0   9  10      390.75      395.12     13.35 o 
   1   9  10      174.46      187.20      7.53 o 
   2   9  10      830.54      803.69     31.03 o 
   3   9  10        6.87        5.80      5.04 o 
   4   9  10      181.53      191.82     18.15 o 
   5   9  10       65.32       57.97     10.33 o 
   6   9  10      337.69      296.17     23.95 o 
   7   9  10       57.57       44.04      6.31 o 
   0  10  10      145.60      142.52      8.47 o 
   1  10  10      144.42      166.74      7.27 o 
   2  10  10      212.03      217.46      9.51 o 
   3  10  10      250.75      268.90     24.94 o 
   4  10  10      326.25      304.49     24.45 o 
   5  10  10      256.47      257.86     22.43 o 
   6  10  10      254.46      244.00     22.18 o 
   7  10  10       60.75       62.26     11.59 o 
   2  11  10        2.67       -0.01      2.30 o 
   3  11  10      246.71      253.28     11.88 o 
   4  11  10       79.31       89.16      9.25 o 
   5  11  10       59.28       61.76     11.85 o 
  -3  -4  11       91.71       85.06      5.34 o 
  -2  -4  11       84.53       94.19      6.23 o 
  -1  -4  11      176.23      162.54      7.27 o 
   0  -4  11      187.30      186.67      7.73 o 
   1  -4  11       47.39       49.56      4.05 o 
   2  -4  11      267.37      261.60     11.04 o 
  -4  -3  11      210.53      204.00     11.49 o 
  -3  -3  11        0.14        1.76      2.12 o 
  -2  -3  11      319.00      298.80     10.40 o 
  -1  -3  11        0.51        0.88      1.57 o 
   0  -3  11     1005.89      993.99     24.79 o 
   1  -3  11      538.05      509.16     14.60 o 
   2  -3  11      306.33      301.67     11.72 o 
   3  -3  11       28.94       30.40      4.62 o 
  -4  -2  11      295.99      304.24     23.44 o 
  -3  -2  11      222.88      233.26     10.03 o 
  -2  -2  11      980.30      954.91     27.56 o 
  -1  -2  11        1.87        2.62      1.76 o 
   0  -2  11      166.66      168.46      6.98 o 
   1  -2  11      240.43      225.91      8.21 o 
   2  -2  11     1264.39     1278.81     39.65 o 
   3  -2  11        0.02        2.32      2.12 o 
  -4  -1  11      315.32      315.58     24.20 o 
  -3  -1  11      127.69      114.11      8.61 o 
  -2  -1  11      253.70      234.09      9.84 o 
  -1  -1  11      953.99      929.72     32.19 o 
   0  -1  11     1547.77     1464.17     33.77 o 
   1  -1  11      182.35      196.36      8.19 o 
   2  -1  11      723.68      724.17     18.44 o 
   3  -1  11      114.79      115.26      5.42 o 
   4  -1  11      510.06      540.67     31.51 o 
   5  -1  11      153.82      147.96     13.61 o 
  -5   0  11       46.91       64.53     11.59 o 
  -4   0  11        9.46        4.29      5.04 o 
  -2   0  11      286.54      302.69     14.66 o 
  -1   0  11      712.23      686.88     20.72 o 
   0   0  11      101.99      100.29      5.77 o 
   1   0  11     1235.45     1224.88     28.55 o 
   2   0  11       69.76       79.69      4.37 o 
   3   0  11     1281.58     1292.55     31.65 o 
   4   0  11      841.28      828.03     43.35 o 
   5   0  11      253.02      259.88     18.65 o 
   6   0  11      112.48      116.45     11.85 o 
  -5   1  11      131.60      124.77     15.38 o 
  -4   1  11       20.95       23.44      7.56 o 
  -3   1  11      261.80      262.15     20.67 o 
  -2   1  11        8.23       18.75      5.55 o 
  -1   1  11     1247.90     1211.70     30.41 o 
   0   1  11        0.08       11.38      3.53 o 
   1   1  11     2392.69     2346.89     47.77 o 
   2   1  11      113.14      113.56      5.20 o 
   3   1  11      661.77      676.63     19.92 o 
   4   1  11      140.78      141.91     13.36 o 
   5   1  11      906.22      891.04     46.88 o 
   6   1  11      148.32      155.77     14.12 o 
  -4   2  11      182.27      181.23     17.90 o 
  -3   2  11      100.06       99.54      7.09 o 
  -2   2  11      769.83      774.99     21.33 o 
  -1   2  11      783.00      793.90     21.55 o 
   0   2  11      120.45      116.42      4.99 o 
   1   2  11      571.28      577.56     14.34 o 
   2   2  11      582.18      629.71     15.28 o 
   3   2  11     2560.79     2575.07    116.71 o 
   4   2  11       73.12       85.45      9.83 o 
   5   2  11      559.57      542.94     31.76 o 
   6   2  11      117.90      119.48     12.60 o 
   7   2  11      301.76      309.79     21.93 o 
  -4   3  11      417.47      465.56     32.01 o 
  -3   3  11      208.31      193.71     16.38 o 
  -2   3  11      478.33      466.84     17.49 o 
  -1   3  11        4.44        7.65      4.65 o 
   0   3  11     1994.97     1953.38     46.50 o 
   1   3  11      619.35      626.36     15.41 o 
   2   3  11      698.25      709.11     21.67 o 
   3   3  11      107.24      112.67     12.10 o 
   4   3  11      776.32      784.17     42.60 o 
   5   3  11      406.54      398.01     25.71 o 
   6   3  11      544.19      554.54     32.77 o 
   7   3  11      239.12      231.39     18.15 o 
  -4   4  11      194.71      183.75     19.41 o 
  -3   4  11       92.29       99.34      8.19 o 
  -2   4  11     1242.69     1202.14     36.88 o 
  -1   4  11        1.23        2.31      1.92 o 
   0   4  11     1245.09     1289.62     32.54 o 
   1   4  11        0.47        1.18      1.51 o 
   2   4  11     1753.80     1731.96     55.62 o 
   3   4  11       31.77       40.08      7.81 o 
   4   4  11     1309.49     1259.05     62.76 o 
   5   4  11       74.53       71.33      9.58 o 
   6   4  11      443.18      442.80     18.08 o 
   7   4  11        7.15        7.55      3.08 o 
  -3   5  11       24.28       32.15      4.97 o 
  -2   5  11      412.21      441.86     17.41 o 
  -1   5  11      321.12      312.42     11.44 o 
   0   5  11      946.69      923.92     24.98 o 
   1   5  11     1038.30     1042.87     45.77 o 
   2   5  11     1462.27     1527.17     42.31 o 
   3   5  11      138.25      151.99     10.07 o 
   4   5  11      593.18      603.89     22.22 o 
   5   5  11      272.58      267.86     17.39 o 
   6   5  11      870.51      914.55     31.87 o 
   7   5  11        1.09        1.42      2.72 o 
   8   5  11      118.20      106.94      8.24 o 
  -3   6  11      275.01      284.03     22.31 o 
  -2   6  11      211.39      206.57     11.05 o 
  -1   6  11      497.52      557.19     20.34 o 
   0   6  11      908.51      936.19     25.54 o 
   1   6  11      269.67      271.32     10.26 o 
   2   6  11      445.87      470.10     30.00 o 
   3   6  11     1427.29     1352.57     67.80 o 
   4   6  11      760.51      736.78     41.84 o 
   5   6  11      318.02      303.84     27.60 o 
   6   6  11       65.01       77.28      6.78 o 
   7   6  11      308.45      340.43     16.01 o 
   8   6  11      281.53      313.15     15.50 o 
  -2   7  11       65.78       65.03      6.57 o 
  -1   7  11      326.86      305.85     13.73 o 
   0   7  11       73.71       70.97      5.36 o 
   1   7  11     1325.15     1316.88     37.87 o 
   2   7  11      148.37      169.64     16.13 o 
   3   7  11      774.45      736.02     42.09 o 
   4   7  11       63.44       61.76     10.08 o 
   5   7  11      803.61      766.02     43.35 o 
   6   7  11       90.56       86.18      7.43 o 
   7   7  11      333.67      325.65     17.77 o 
   8   7  11        0.36        2.68      3.12 o 
  -1   8  11      641.08      633.36     27.60 o 
   0   8  11       76.36       74.32      5.67 o 
   1   8  11      329.20      361.10     13.38 o 
   2   8  11       61.89       75.55      5.25 o 
   3   8  11      604.15      583.53     36.30 o 
   4   8  11       54.27       60.75     10.33 o 
   5   8  11      619.76      569.16     35.79 o 
   6   8  11        0.10        4.53      3.08 o 
   7   8  11      228.28      217.07     12.92 o 
   0   9  11      242.14      283.20     10.96 o 
   1   9  11      183.24      189.74      7.71 o 
   2   9  11      173.01      188.84      9.97 o 
   3   9  11      356.18      340.03     25.96 o 
   4   9  11       33.87       33.27      8.57 o 
   5   9  11      180.30      166.87     17.39 o 
   6   9  11      186.80      185.52     18.65 o 
   7   9  11      199.57      192.78     12.49 o 
   1  10  11       73.62       69.53      4.88 o 
   2  10  11       71.04       72.84      5.76 o 
   3  10  11        5.93        3.78      5.29 o 
   4  10  11      366.33      308.27     25.46 o 
   5  10  11       72.76       84.19     12.60 o 
   6  10  11       45.16       38.06      9.58 o 
   4  11  11       57.22       54.70     11.09 o 
  -2  -3  12      114.84      120.67      6.43 o 
  -1  -3  12      573.26      527.59     29.77 o 
   0  -3  12       60.81       77.52      4.99 o 
   1  -3  12      162.83      148.55      6.86 o 
   2  -3  12       16.24       15.02      3.05 o 
  -3  -2  12      293.26      288.83     25.21 o 
  -2  -2  12       96.57      103.54      6.70 o 
  -1  -2  12      117.63      119.57      6.15 o 
   0  -2  12      204.79      215.04      9.76 o 
   1  -2  12      264.58      259.63      9.31 o 
   2  -2  12       83.81       87.78      6.11 o 
   3  -2  12      318.63      314.32     21.93 o 
  -3  -1  12       15.57       14.87      6.30 o 
  -2  -1  12      483.99      468.94     16.28 o 
  -1  -1  12       88.66      100.20      9.77 o 
   0  -1  12     1012.27      970.54     24.26 o 
   1  -1  12      195.47      194.38     12.60 o 
   2  -1  12      250.23      238.43      8.59 o 
   3  -1  12        0.85       -0.25      3.53 o 
   4  -1  12      528.34      499.84     30.50 o 
  -4   0  12      207.44      184.01     18.15 o 
  -3   0  12       44.51       40.58      8.82 o 
  -2   0  12      580.18      600.23     19.39 o 
  -1   0  12       14.86       15.33      2.97 o 
   0   0  12      500.67      504.81     17.37 o 
   1   0  12       85.93       82.06      4.74 o 
   2   0  12     1363.54     1308.13     30.66 o 
   3   0  12       33.36       37.31      7.31 o 
   4   0  12      236.34      226.86     17.64 o 
   5   0  12       66.16       71.08      9.58 o 
  -4   1  12      404.13      438.08     30.50 o 
  -3   1  12      105.35       91.75     12.35 o 
  -2   1  12      214.10      214.91      9.60 o 
  -1   1  12      814.63      761.22     18.41 o 
   0   1  12     1202.26     1206.67     33.23 o 
   1   1  12      151.67      136.14      7.11 o 
   2   1  12      689.55      720.27     18.57 o 
   3   1  12      437.68      412.12     26.47 o 
   4   1  12      676.49      671.49     38.06 o 
   5   1  12      159.26      181.49     15.88 o 
   6   1  12      190.59      196.10     16.64 o 
  -4   2  12        5.00        1.76      5.55 o 
  -3   2  12      706.88      685.86     40.33 o 
  -2   2  12      390.29      370.46     15.23 o 
  -1   2  12      346.69      346.30     11.88 o 
   0   2  12       83.09       98.13      4.84 o 
   1   2  12     1063.13     1012.98     23.10 o 
   2   2  12      430.53      439.56     11.92 o 
   3   2  12     1021.99      934.14     49.15 o 
   4   2  12      410.32      402.80     26.21 o 
   5   2  12      351.50      348.35     23.95 o 
   6   2  12       70.44       63.77      9.58 o 
  -3   3  12      477.08      466.05     20.92 o 
  -2   3  12        7.75       11.46      3.21 o 
  -1   3  12     1248.65     1136.19     29.71 o 
   0   3  12        1.32        7.02      1.95 o 
   1   3  12     1521.95     1527.62     33.02 o 
   2   3  12       39.79       39.29      3.79 o 
   3   3  12      797.74      774.34     42.35 o 
   4   3  12        0.57        4.29      4.29 o 
   5   3  12     1333.33     1338.70     66.80 o 
   6   3  12       58.84       53.19      8.82 o 
   7   3  12      218.84      218.79     18.40 o 
  -3   4  12      230.90      218.19     12.02 o 
  -2   4  12      112.66      127.92      9.70 o 
  -1   4  12      863.41      872.56     24.26 o 
   0   4  12       40.74       43.71      4.06 o 
   1   4  12      658.87      591.84     15.34 o 
   2   4  12      671.22      637.74     22.25 o 
   3   4  12     1598.21     1528.26     75.11 o 
   4   4  12       10.17       16.38      5.80 o 
   5   4  12      472.21      432.79     28.23 o 
   6   4  12       88.28       99.82     12.10 o 
   7   4  12      529.38      577.73     35.04 o 
  -3   5  12      172.39      172.01     10.68 o 
  -2   5  12      222.91      215.46     11.59 o 
  -1   5  12      112.52      103.36      7.39 o 
   0   5  12      757.56      789.65     22.35 o 
   1   5  12      757.90      716.52     20.52 o 
   2   5  12      159.06      154.70      9.07 o 
   3   5  12      225.86      214.51     18.15 o 
   4   5  12     1012.82     1012.03     53.69 o 
   5   5  12      495.46      484.21     31.00 o 
   6   5  12      209.89      195.60     17.39 o 
   7   5  12      226.67      222.32     19.16 o 
  -2   6  12      593.34      615.73     22.99 o 
  -1   6  12       47.92       50.82      5.63 o 
   0   6  12      572.01      601.56     18.41 o 
   1   6  12        0.57        1.39      2.06 o 
   2   6  12     1068.24     1044.44     33.58 o 
   3   6  12       76.24       71.33     10.84 o 
   4   6  12      586.71      538.91     33.78 o 
   5   6  12       55.81       55.20      9.83 o 
   6   6  12      364.74      395.99     27.47 o 
   7   6  12        7.41        5.51      3.19 o 
  -2   7  12       97.41       92.51      9.33 o 
  -1   7  12       76.43       90.75      7.36 o 
   0   7  12      407.40      409.90     14.31 o 
   1   7  12       15.90       27.36      4.72 o 
   2   7  12      592.36      616.58     22.67 o 
   3   7  12       47.13       49.40      9.33 o 
   4   7  12      401.79      408.59     28.48 o 
   5   7  12      114.34      119.71      8.72 o 
   6   7  12      666.53      631.63     25.12 o 
   7   7  12       28.33       34.94      5.45 o 
  -1   8  12      348.41      354.09     15.97 o 
   0   8  12      266.64      269.09     12.84 o 
   1   8  12      229.39      225.41      9.95 o 
   2   8  12      162.55      158.73      9.78 o 
   3   8  12      280.10      276.76     22.69 o 
   4   8  12      319.23      325.92     24.95 o 
   5   8  12       56.33       70.33     11.34 o 
   6   8  12       47.29       45.98      6.05 o 
   7   8  12      357.79      361.70     17.98 o 
   0   9  12        8.99       16.38      4.79 o 
   1   9  12      426.10      430.98     18.31 o 
   2   9  12       82.32       74.25      6.99 o 
   3   9  12      226.31      212.49     20.17 o 
   4   9  12        4.77        4.03      5.04 o 
   5   9  12      379.56      385.91     28.74 o 
   6   9  12       67.62       75.62     12.35 o 
   2  10  12       27.51       43.68      4.74 o 
   3  10  12      205.35      217.13     12.39 o 
   4  10  12        0.71        3.02      5.04 o 
   5  10  12      128.81      144.18     17.14 o 
  -1  -2  13      130.85      127.73      7.59 o 
   0  -2  13        0.19        1.38      1.83 o 
   1  -2  13      706.78      705.18     19.19 o 
  -2  -1  13       65.87       63.08     10.77 o 
  -1  -1  13      913.24      905.17     27.21 o 
   0  -1  13       18.41       21.23      2.99 o 
   1  -1  13      372.91      381.07     14.32 o 
   2  -1  13       87.37       88.83      5.12 o 
   3  -1  13      737.03      744.59     41.84 o 
  -2   0  13       45.52       46.17      4.80 o 
  -1   0  13      237.26      229.83     10.33 o 
   0   0  13      277.91      263.62     11.27 o 
   1   0  13      747.28      745.03     19.77 o 
   2   0  13      160.43      156.74      6.88 o 
   3   0  13      607.49      614.53     35.79 o 
   4   0  13      264.41      270.21     20.67 o 
  -3   1  13        3.91       10.59      6.05 o 
  -2   1  13      627.91      602.68     36.30 o 
  -1   1  13      154.27      157.74      8.32 o 
   0   1  13      516.81      520.33     17.63 o 
   1   1  13      252.90      275.77     11.89 o 
   2   1  13      345.61      347.51     13.11 o 
   3   1  13      137.35      128.30     13.11 o 
   4   1  13      636.96      632.93     37.05 o 
   5   1  13      383.73      388.93     26.21 o 
  -3   2  13        9.71       15.12      7.06 o 
  -2   2  13      615.06      567.65     24.07 o 
  -1   2  13        2.14        4.56      1.84 o 
   0   2  13      799.71      793.87     19.49 o 
   1   2  13        0.31        2.50      2.02 o 
   2   2  13     1325.37     1346.52     67.55 o 
   3   2  13       77.75       79.65     10.84 o 
   4   2  13      394.73      406.07     27.22 o 
   5   2  13       19.90       22.18      6.81 o 
  -2   3  13       68.62       64.59      6.25 o 
  -1   3  13      462.56      476.60     15.46 o 
   0   3  13      949.45      973.63     23.43 o 
   1   3  13       67.10       71.41      4.36 o 
   2   3  13      496.13      503.67     18.75 o 
   3   3  13      214.01      209.21     17.64 o 
   4   3  13      822.44      880.71     47.89 o 
   5   3  13        0.56        6.55      5.04 o 
   6   3  13      176.07      162.08     15.88 o 
  -2   4  13      275.53      275.35     13.42 o 
  -1   4  13      286.31      305.42     13.62 o 
   0   4  13      135.94      143.37      6.40 o 
   1   4  13      983.68     1021.69     27.55 o 
   2   4  13      591.11      648.73     31.38 o 
   3   4  13      348.14      345.33     24.95 o 
   4   4  13      262.41      279.54     21.93 o 
   5   4  13      505.46      490.77     31.76 o 
   6   4  13      170.15      169.64     16.13 o 
  -2   5  13       39.74       40.77      5.31 o 
  -1   5  13      520.96      549.54     40.83 o 
   0   5  13        1.38        2.43      2.22 o 
   1   5  13      964.48      994.75     27.33 o 
   2   5  13       37.67       48.93      5.73 o 
   3   5  13      796.61      829.03     46.88 o 
   4   5  13       46.87       55.96     10.08 o 
   5   5  13      396.30      357.42     25.96 o 
   6   5  13       77.35       78.39     11.34 o 
  -1   6  13      303.96      305.10     14.20 o 
   0   6  13       40.12       39.24      4.36 o 
   1   6  13      362.39      392.19     13.94 o 
   2   6  13      200.98      227.15     11.78 o 
   3   6  13     1112.14     1256.28     65.54 o 
   4   6  13        6.86       10.59      5.80 o 
   5   6  13      340.85      342.30     25.46 o 
   6   6  13       73.23       90.74     12.35 o 
  -1   7  13        0.57        0.69      2.59 o 
   0   7  13      468.28      474.04     18.71 o 
   1   7  13      340.83      346.17     15.70 o 
   2   7  13      225.86      227.85     12.07 o 
   3   7  13      157.61      173.42     17.64 o 
   4   7  13      314.85      329.45     25.46 o 
   5   7  13      413.56      408.09     29.24 o 
   6   7  13       28.26       31.76      8.32 o 
   0   8  13       49.01       55.33      6.02 o 
   1   8  13       36.84       41.46      5.92 o 
   2   8  13      528.51      537.49     21.25 o 
   3   8  13       50.84       58.73     11.09 o 
   4   8  13      384.91      364.48     27.98 o 
   5   8  13       40.41       46.63     10.08 o 
   6   8  13      193.41      183.00     18.65 o 
   2   9  13      138.45      137.72      9.78 o 
   3   9  13       57.50       74.67      7.50 o 
   4   9  13      226.99      229.12     21.43 o 
   5   9  13       12.92       10.08      6.55 o 
   0   0  14       32.06       36.09      3.89 o 
   1   0  14      503.02      516.49     15.58 o 
   2   0  14      152.47      154.26     15.38 o 
  -1   1  14      481.33      483.69     17.37 o 
   0   1  14        1.20        4.41      2.41 o 
   1   1  14      480.19      497.97     14.94 o 
   2   1  14       12.66       18.40      6.05 o 
   3   1  14     1215.67     1271.40     64.78 o 
  -1   2  14       88.05       93.06      6.63 o 
   0   2  14      168.79      172.53      8.99 o 
   1   2  14      381.59      385.08     22.00 o 
   2   2  14      148.73      195.60     17.64 o 
   3   2  14      267.49      280.29     21.93 o 
   4   2  14      234.58      246.52     20.42 o 
  -1   3  14      194.85      194.25      9.64 o 
   0   3  14      256.64      271.44     11.17 o 
   1   3  14      169.07      176.15      8.25 o 
   2   3  14      469.82      465.56     31.00 o 
   3   3  14      342.07      367.26     26.47 o 
   4   3  14      409.35      399.27     27.98 o 
   5   3  14      485.57      516.48     33.52 o 
  -1   4  14        5.08       10.27      5.42 o 
   0   4  14      232.43      241.16     10.29 o 
   1   4  14       40.75       51.58      5.60 o 
   2   4  14      524.11      555.50     22.31 o 
   3   4  14        0.39        5.08      3.26 o 
   4   4  14      377.67      393.97     27.73 o 
   5   4  14       15.49       22.18      7.31 o 
  -1   5  14      168.43      183.71     10.78 o 
   0   5  14      652.39      673.16     21.47 o 
   1   5  14        3.61        0.98      2.66 o 
   2   5  14      286.89      308.50     14.49 o 
   3   5  14      190.06      215.79     11.70 o 
   4   5  14      752.71      771.56     45.37 o 
   5   5  14        0.27       -1.01      4.29 o 
   0   6  14        2.52        0.83      2.60 o 
   1   6  14      466.58      489.21     19.86 o 
   2   6  14      158.65      152.84      9.92 o 
   3   6  14      260.76      264.73     13.47 o 
   4   6  14        9.51        2.77      5.29 o 
   5   6  14      485.96      489.25     33.27 o 
   1   7  14      371.28      393.34     17.43 o 
   2   7  14       12.08       12.96      4.15 o 
   3   7  14      431.95      443.99     18.83 o 
   4   7  14       38.73       47.14     10.08 o 
   5   7  14      350.44      399.77     29.49 o 
   2   8  14      166.83      207.80     33.02 o 
   3   8  14      299.40      292.25     14.78 o 
   4   8  14       50.81       60.50     11.85 o 
   1   3  15      334.02      371.54     27.22 o 
   2   3  15       56.64       71.33     11.59 o 
   1   4  15      549.62      584.17     22.14 o 
   2   4  15       27.28       26.72      7.81 o 
   3   4  15      180.76      173.17     17.64 o 
   2   5  15      472.99      529.86     25.08 o 
   3   5  15      193.67      219.01     12.17 o 
                                                 
